# Supplementary material for: (E)-2-Hy­droxy­cinnamaldehyde
Source: Acta Crystallogr Sect E Struct Rep Online. 2013 Mar 16;69(Pt 4):o534. doi: 10.1107/S1600536813006648 (PMC3629588; doi:10.1107/S1600536813006648)
Supplement: Supplementary file 1 [file e-69-0o534-sup1.cif]

##############################################################################
#                                                                            #
# This CIF contains the data in a paper accepted for publication in          #
# Acta Crystallographica Section E. It conforms to the requirements of       #
# Notes for Authors for Acta Crystallographica Section E, and has been       #
# peer reviewed under the auspices of the IUCr Commission on Journals.       #
#                                                                            #
# Full details of the Crystallographic Information File format               #
# are given in the paper "The Crystallographic Information File (CIF):       #
# a New Standard Archive File for Crystallography" by S. R. Hall, F. H.      #
# Allen and I. D. Brown [Acta Cryst. (1991), A47, 655-685].                  #
#                                                                            #
# The current version of the core CIF dictionary is obtainable from          #
# ftp://ftp.iucr.org/pub/cif_core.dic.                                       #
#                                                                            #
# Software is freely available for graphical display of the structure(s)     #
# in this CIF. For information consult the CIF software page                 #
# http://www.iucr.org/resources/cif/software.                                #
#                                                                            #
# This file may be used for bona fide research purposes within the           #
# scientific community so long as proper attribution is given to the journal # 
# article from which it was obtained.                                        #
#                                                                            #
##############################################################################
data_I
_audit_creation_method     SHELXTL
_chemical_name_systematic
;
(<i>E</i>)-2-Hydroxycinnamaldehyde
;
_chemical_name_common     ?
_chemical_formula_moiety     'C9 H8 O2'
_chemical_formula_sum     'C9 H8 O2'
_chemical_formula_iupac     'C9 H8 O2'
_chemical_formula_weight     148.15
_chemical_melting_point     ?
_symmetry_cell_setting     monoclinic
_symmetry_space_group_name_H-M     'P 21/c'
_symmetry_space_group_name_Hall     '-P 2ybc'
loop_
    _symmetry_equiv_pos_as_xyz
    'x, y, z'
    '-x, y+1/2, -z+1/2'
    '-x, -y, -z'
    'x, -y-1/2, z-1/2'
_cell_length_a     10.1192(15)
_cell_length_b     13.7078(19)
_cell_length_c     10.9891(15)
_cell_angle_alpha     90.00
_cell_angle_beta     102.537(3)
_cell_angle_gamma     90.00
_cell_volume     1488.0(4)
_cell_formula_units_Z     8
_cell_measurement_reflns_used     3327
_cell_measurement_theta_min     2.41
_cell_measurement_theta_max     28.34
_cell_measurement_temperature     200(2)
_exptl_crystal_description     block
_exptl_crystal_colour     'pale yellow'
_exptl_crystal_size_max     0.40
_exptl_crystal_size_mid     0.34
_exptl_crystal_size_min     0.29
_exptl_crystal_density_diffrn     1.323
_exptl_crystal_density_meas     ?
_exptl_crystal_density_method     'not measured'
_exptl_crystal_F_000     624
_exptl_absorpt_coefficient_mu     0.093
_exptl_absorpt_correction_type     none
_exptl_absorpt_process_details     ?
_exptl_absorpt_correction_T_min     ?
_exptl_absorpt_correction_T_max     ?
_exptl_special_details     ?
_diffrn_ambient_temperature     200(2)
_diffrn_radiation_type     MoK\a
_diffrn_radiation_wavelength     0.71073
_diffrn_radiation_source     'fine-focus sealed tube'
_diffrn_radiation_monochromator     graphite
_diffrn_measurement_device_type     'Bruker SMART APEX CCD'
_diffrn_measurement_method     '\f and \w scans'
_diffrn_detector_area_resol_mean     ?
_diffrn_reflns_number     10982
_diffrn_reflns_av_R_equivalents     0.0409
_diffrn_reflns_av_sigmaI/netI     0.0523
_diffrn_reflns_theta_min     2.06
_diffrn_reflns_theta_max     28.37
_diffrn_reflns_theta_full     28.37
_diffrn_measured_fraction_theta_max     0.997
_diffrn_measured_fraction_theta_full     0.997
_diffrn_reflns_limit_h_min     -13
_diffrn_reflns_limit_h_max     12
_diffrn_reflns_limit_k_min     -18
_diffrn_reflns_limit_k_max     16
_diffrn_reflns_limit_l_min     -14
_diffrn_reflns_limit_l_max     14
_diffrn_standards_number     ?
_diffrn_standards_interval_count     ?
_diffrn_standards_interval_time     ?
_diffrn_standards_decay_%     ?
_refine_special_details
;
Refinement of <i>F</i>^2^ against ALL reflections. The weighted <i>R</i>-factor
<i>wR</i> and goodness of fit <i>S</i> are based on <i>F</i>^2^, conventional
<i>R</i>-factors <i>R</i> are based on <i>F</i>, with <i>F</i> set to zero for
negative <i>F</i>^2^. The threshold expression of <i>F</i>^2^ >
\s(<i>F</i>^2^) is used only for calculating <i>R</i>-factors(gt) <i>etc</i>.
and is not relevant to the choice of reflections for refinement.
<i>R</i>-factors based on <i>F</i>^2^ are statistically about twice as large
as those based on <i>F</i>, and <i>R</i>-factors based on ALL data will be
even larger.
;
_reflns_number_total     3725
_reflns_number_gt     1785
_reflns_threshold_expression     I>2\s(I)
_refine_ls_structure_factor_coef     Fsqd
_refine_ls_matrix_type     full
_refine_ls_R_factor_all     0.1092
_refine_ls_R_factor_gt     0.0517
_refine_ls_wR_factor_gt     0.1260
_refine_ls_wR_factor_ref     0.1820
_refine_ls_goodness_of_fit_ref     0.967
_refine_ls_restrained_S_all     0.967
_refine_ls_number_reflns     3725
_refine_ls_number_parameters     201
_refine_ls_number_restraints     0
_refine_ls_hydrogen_treatment     constr
_refine_ls_weighting_scheme     calc
_refine_ls_weighting_details
       'calc w = 1/[\s^2^(Fo^2^)+(0.0927P)^2^+0.0000P] where P=(Fo^2^+2Fc^2^)/3'
_atom_sites_solution_hydrogens     geom
_atom_sites_solution_primary     direct
_atom_sites_solution_secondary     difmap
_refine_ls_shift/su_max     0.000
_refine_ls_shift/su_mean     0.000
_refine_diff_density_max     0.217
_refine_diff_density_min     -0.266
_refine_ls_extinction_method     none
_refine_ls_extinction_coef     ?
loop_
    _atom_type_symbol
    _atom_type_description
    _atom_type_scat_dispersion_real
    _atom_type_scat_dispersion_imag
    _atom_type_scat_source
    'C' 'C' 0.0033 0.0016
                         'International Tables Vol C Tables 4.2.6.8 and 6.1.1.4'
    'H' 'H' 0.0000 0.0000
                         'International Tables Vol C Tables 4.2.6.8 and 6.1.1.4'
    'O' 'O' 0.0106 0.0060
                         'International Tables Vol C Tables 4.2.6.8 and 6.1.1.4'
_computing_data_collection     'SMART (Bruker, 2007)'
_computing_cell_refinement     'SAINT (Bruker, 2007)'
_computing_data_reduction     'SAINT (Bruker, 2007)'
_computing_structure_solution     'SHELXTL (Sheldrick, 2008)'
_computing_structure_refinement     'SHELXTL (Sheldrick, 2008)'
_computing_molecular_graphics     'ORTEP-3 for Windows (Farrugia, 2012)'
_computing_publication_material
;
SHELXTL (Sheldrick, 2008) and publCIF (Westrip, 2010)
;
loop_
    _atom_site_type_symbol
    _atom_site_label
    _atom_site_fract_x
    _atom_site_fract_y
    _atom_site_fract_z
    _atom_site_U_iso_or_equiv
    _atom_site_adp_type
    _atom_site_calc_flag
    _atom_site_refinement_flags
    _atom_site_occupancy
    _atom_site_symmetry_multiplicity
    _atom_site_disorder_assembly
    _atom_site_disorder_group
    C C1 1.0099(2) 0.23356(14) 0.6613(2) 0.0446(5) Uani d . 1 1 . .
    O O1 1.00066(17) 0.13543(10) 0.66051(15) 0.0594(5) Uani d . 1 1 . .
    H H1A 1.0513 0.1121 0.6166 0.089 Uiso calc R 1 1 . .
    C C2 0.9346(2) 0.28553(14) 0.73291(19) 0.0407(5) Uani d . 1 1 . .
    C C3 0.9417(2) 0.38675(15) 0.7331(2) 0.0483(6) Uani d . 1 1 . .
    H H3 0.8915 0.4230 0.7813 0.058 Uiso calc R 1 1 . .
    C C4 1.0197(2) 0.43568(16) 0.6651(2) 0.0568(7) Uani d . 1 1 . .
    H H4 1.0226 0.5049 0.6658 0.068 Uiso calc R 1 1 . .
    C C5 1.0941(2) 0.38336(16) 0.5954(2) 0.0526(6) Uani d . 1 1 . .
    H H5 1.1484 0.4169 0.5484 0.063 Uiso calc R 1 1 . .
    C C6 1.0897(2) 0.28362(15) 0.5939(2) 0.0494(6) Uani d . 1 1 . .
    H H6 1.1416 0.2483 0.5463 0.059 Uiso calc R 1 1 . .
    C C7 0.8519(2) 0.23186(15) 0.80343(19) 0.0447(5) Uani d . 1 1 . .
    H H7 0.8512 0.1629 0.7948 0.054 Uiso calc R 1 1 . .
    C C8 0.7771(2) 0.26827(15) 0.8786(2) 0.0476(6) Uani d . 1 1 . .
    H H8 0.7705 0.3369 0.8879 0.057 Uiso calc R 1 1 . .
    C C9 0.7067(2) 0.20404(16) 0.94542(19) 0.0475(6) Uani d . 1 1 . .
    H H9 0.7137 0.1361 0.9307 0.057 Uiso calc R 1 1 . .
    O O2 0.63875(17) 0.22802(11) 1.01920(14) 0.0556(5) Uani d . 1 1 . .
    C C10 0.5413(2) 1.02655(15) 0.18904(19) 0.0449(5) Uani d . 1 1 . .
    O O3 0.50581(16) 1.12074(10) 0.16394(15) 0.0573(5) Uani d . 1 1 . .
    H H3A 0.5548 1.1450 0.1191 0.086 Uiso calc R 1 1 . .
    C C11 0.4817(2) 0.97679(15) 0.27481(19) 0.0437(5) Uani d . 1 1 . .
    C C12 0.5162(2) 0.87942(15) 0.3007(2) 0.0470(6) Uani d . 1 1 . .
    H H12 0.4756 0.8449 0.3581 0.056 Uiso calc R 1 1 . .
    C C13 0.6071(2) 0.83215(16) 0.2456(2) 0.0513(6) Uani d . 1 1 . .
    H H13 0.6300 0.7659 0.2651 0.062 Uiso calc R 1 1 . .
    C C14 0.6654(2) 0.88235(16) 0.1606(2) 0.0545(6) Uani d . 1 1 . .
    H H14 0.7278 0.8500 0.1212 0.065 Uiso calc R 1 1 . .
    C C15 0.6336(2) 0.97798(16) 0.1334(2) 0.0531(6) Uani d . 1 1 . .
    H H15 0.6750 1.0116 0.0759 0.064 Uiso calc R 1 1 . .
    C C16 0.3859(2) 1.02833(15) 0.3339(2) 0.0472(6) Uani d . 1 1 . .
    H H16 0.3724 1.0955 0.3138 0.057 Uiso calc R 1 1 . .
    C C17 0.3155(2) 0.99221(15) 0.4125(2) 0.0468(6) Uani d . 1 1 . .
    H H17 0.3238 0.9253 0.4353 0.056 Uiso calc R 1 1 . .
    C C18 0.2269(2) 1.05456(15) 0.4629(2) 0.0498(6) Uani d . 1 1 . .
    H H18 0.2201 1.1204 0.4353 0.060 Uiso calc R 1 1 . .
    O O4 0.15958(16) 1.03140(10) 0.53740(14) 0.0556(5) Uani d . 1 1 . .
loop_
    _atom_site_aniso_label
    _atom_site_aniso_U_11
    _atom_site_aniso_U_22
    _atom_site_aniso_U_33
    _atom_site_aniso_U_12
    _atom_site_aniso_U_13
    _atom_site_aniso_U_23
    C1 0.0489(13) 0.0384(11) 0.0525(13) 0.0014(9) 0.0243(11) 0.0000(9)
    O1 0.0778(13) 0.0387(8) 0.0785(12) -0.0006(7) 0.0535(10) -0.0030(7)
    C2 0.0439(13) 0.0384(11) 0.0440(12) 0.0026(9) 0.0189(10) -0.0009(9)
    C3 0.0536(14) 0.0434(12) 0.0535(14) 0.0030(10) 0.0238(11) -0.0019(10)
    C4 0.0662(17) 0.0406(12) 0.0712(17) -0.0037(11) 0.0319(14) -0.0005(11)
    C5 0.0594(15) 0.0488(13) 0.0575(14) -0.0061(11) 0.0298(12) 0.0029(11)
    C6 0.0545(15) 0.0462(12) 0.0560(14) 0.0022(10) 0.0308(12) -0.0004(10)
    C7 0.0497(14) 0.0414(12) 0.0485(13) 0.0010(9) 0.0228(11) -0.0009(9)
    C8 0.0550(15) 0.0433(12) 0.0518(13) 0.0000(10) 0.0277(12) -0.0024(10)
    C9 0.0543(15) 0.0467(12) 0.0466(13) -0.0003(10) 0.0223(11) -0.0026(10)
    O2 0.0639(11) 0.0573(10) 0.0565(10) -0.0011(8) 0.0368(9) -0.0010(7)
    C10 0.0520(14) 0.0390(11) 0.0509(13) -0.0038(9) 0.0274(11) -0.0050(9)
    O3 0.0728(12) 0.0428(9) 0.0708(11) 0.0018(7) 0.0470(9) 0.0043(7)
    C11 0.0466(13) 0.0416(12) 0.0493(13) -0.0030(9) 0.0245(11) -0.0044(9)
    C12 0.0517(14) 0.0427(12) 0.0533(13) -0.0029(10) 0.0262(11) 0.0003(10)
    C13 0.0572(15) 0.0413(12) 0.0614(14) 0.0006(10) 0.0260(12) -0.0028(10)
    C14 0.0565(15) 0.0498(13) 0.0667(15) 0.0036(11) 0.0343(13) -0.0058(11)
    C15 0.0561(15) 0.0541(14) 0.0594(15) -0.0032(11) 0.0353(13) -0.0027(11)
    C16 0.0539(15) 0.0408(11) 0.0549(13) -0.0015(10) 0.0292(12) -0.0018(10)
    C17 0.0531(14) 0.0435(12) 0.0519(13) -0.0001(10) 0.0292(11) -0.0023(10)
    C18 0.0561(15) 0.0458(13) 0.0556(14) -0.0004(10) 0.0299(12) -0.0014(10)
    O4 0.0619(11) 0.0516(9) 0.0663(10) -0.0048(7) 0.0421(9) -0.0062(8)
_geom_special_details
;
All e.s.d.'s (except the e.s.d. in the dihedral angle between two l.s. planes)
are estimated using the full covariance matrix. The cell e.s.d.'s are taken
into account individually in the estimation of e.s.d.'s in distances, angles
and torsion angles; correlations between e.s.d.'s in cell parameters are only
used when they are defined by crystal symmetry. An approximate (isotropic)
treatment of cell e.s.d.'s is used for estimating e.s.d.'s involving l.s.
planes.
;
loop_
    _geom_bond_atom_site_label_1
    _geom_bond_atom_site_label_2
    _geom_bond_site_symmetry_2
    _geom_bond_distance
    _geom_bond_publ_flag
    C1 O1 . 1.348(2) ?
    C1 C6 . 1.390(3) ?
    C1 C2 . 1.403(3) ?
    O1 H1A . 0.8400 ?
    C2 C3 . 1.389(3) ?
    C2 C7 . 1.457(3) ?
    C3 C4 . 1.374(3) ?
    C3 H3 . 0.9500 ?
    C4 C5 . 1.385(3) ?
    C4 H4 . 0.9500 ?
    C5 C6 . 1.368(3) ?
    C5 H5 . 0.9500 ?
    C6 H6 . 0.9500 ?
    C7 C8 . 1.333(3) ?
    C7 H7 . 0.9500 ?
    C8 C9 . 1.431(3) ?
    C8 H8 . 0.9500 ?
    C9 O2 . 1.216(2) ?
    C9 H9 . 0.9500 ?
    C10 O3 . 1.352(2) ?
    C10 C15 . 1.392(3) ?
    C10 C11 . 1.401(3) ?
    O3 H3A . 0.8400 ?
    C11 C12 . 1.393(3) ?
    C11 C16 . 1.460(3) ?
    C12 C13 . 1.369(3) ?
    C12 H12 . 0.9500 ?
    C13 C14 . 1.390(3) ?
    C13 H13 . 0.9500 ?
    C14 C15 . 1.367(3) ?
    C14 H14 . 0.9500 ?
    C15 H15 . 0.9500 ?
    C16 C17 . 1.330(3) ?
    C16 H16 . 0.9500 ?
    C17 C18 . 1.434(3) ?
    C17 H17 . 0.9500 ?
    C18 O4 . 1.215(2) ?
    C18 H18 . 0.9500 ?
loop_
    _geom_angle_atom_site_label_1
    _geom_angle_atom_site_label_2
    _geom_angle_atom_site_label_3
    _geom_angle_site_symmetry_1
    _geom_angle_site_symmetry_3
    _geom_angle
    _geom_angle_publ_flag
    O1 C1 C6 . . 122.46(17) ?
    O1 C1 C2 . . 117.70(17) ?
    C6 C1 C2 . . 119.84(19) ?
    C1 O1 H1A . . 109.5 ?
    C3 C2 C1 . . 118.24(18) ?
    C3 C2 C7 . . 122.64(18) ?
    C1 C2 C7 . . 119.12(18) ?
    C4 C3 C2 . . 121.5(2) ?
    C4 C3 H3 . . 119.2 ?
    C2 C3 H3 . . 119.2 ?
    C3 C4 C5 . . 119.6(2) ?
    C3 C4 H4 . . 120.2 ?
    C5 C4 H4 . . 120.2 ?
    C6 C5 C4 . . 120.3(2) ?
    C6 C5 H5 . . 119.9 ?
    C4 C5 H5 . . 119.9 ?
    C5 C6 C1 . . 120.53(19) ?
    C5 C6 H6 . . 119.7 ?
    C1 C6 H6 . . 119.7 ?
    C8 C7 C2 . . 127.6(2) ?
    C8 C7 H7 . . 116.2 ?
    C2 C7 H7 . . 116.2 ?
    C7 C8 C9 . . 120.0(2) ?
    C7 C8 H8 . . 120.0 ?
    C9 C8 H8 . . 120.0 ?
    O2 C9 C8 . . 126.3(2) ?
    O2 C9 H9 . . 116.9 ?
    C8 C9 H9 . . 116.9 ?
    O3 C10 C15 . . 122.74(18) ?
    O3 C10 C11 . . 117.90(17) ?
    C15 C10 C11 . . 119.4(2) ?
    C10 O3 H3A . . 109.5 ?
    C12 C11 C10 . . 118.56(18) ?
    C12 C11 C16 . . 122.27(18) ?
    C10 C11 C16 . . 119.17(19) ?
    C13 C12 C11 . . 121.74(19) ?
    C13 C12 H12 . . 119.1 ?
    C11 C12 H12 . . 119.1 ?
    C12 C13 C14 . . 119.1(2) ?
    C12 C13 H13 . . 120.4 ?
    C14 C13 H13 . . 120.4 ?
    C15 C14 C13 . . 120.5(2) ?
    C15 C14 H14 . . 119.7 ?
    C13 C14 H14 . . 119.7 ?
    C14 C15 C10 . . 120.73(19) ?
    C14 C15 H15 . . 119.6 ?
    C10 C15 H15 . . 119.6 ?
    C17 C16 C11 . . 127.6(2) ?
    C17 C16 H16 . . 116.2 ?
    C11 C16 H16 . . 116.2 ?
    C16 C17 C18 . . 119.8(2) ?
    C16 C17 H17 . . 120.1 ?
    C18 C17 H17 . . 120.1 ?
    O4 C18 C17 . . 126.4(2) ?
    O4 C18 H18 . . 116.8 ?
    C17 C18 H18 . . 116.8 ?
loop_
    _geom_torsion_atom_site_label_1
    _geom_torsion_atom_site_label_2
    _geom_torsion_atom_site_label_3
    _geom_torsion_atom_site_label_4
    _geom_torsion_site_symmetry_1
    _geom_torsion_site_symmetry_2
    _geom_torsion_site_symmetry_3
    _geom_torsion_site_symmetry_4
    _geom_torsion
    _geom_torsion_publ_flag
    O1 C1 C2 C3 . . . . -179.1(2) ?
    C6 C1 C2 C3 . . . . 0.5(3) ?
    O1 C1 C2 C7 . . . . 0.7(3) ?
    C6 C1 C2 C7 . . . . -179.8(2) ?
    C1 C2 C3 C4 . . . . 0.2(3) ?
    C7 C2 C3 C4 . . . . -179.5(2) ?
    C2 C3 C4 C5 . . . . -0.6(4) ?
    C3 C4 C5 C6 . . . . 0.2(4) ?
    C4 C5 C6 C1 . . . . 0.5(4) ?
    O1 C1 C6 C5 . . . . 178.7(2) ?
    C2 C1 C6 C5 . . . . -0.8(3) ?
    C3 C2 C7 C8 . . . . -2.3(4) ?
    C1 C2 C7 C8 . . . . 178.0(2) ?
    C2 C7 C8 C9 . . . . -177.1(2) ?
    C7 C8 C9 O2 . . . . 177.7(2) ?
    O3 C10 C11 C12 . . . . 179.4(2) ?
    C15 C10 C11 C12 . . . . -0.6(3) ?
    O3 C10 C11 C16 . . . . -0.6(3) ?
    C15 C10 C11 C16 . . . . 179.4(2) ?
    C10 C11 C12 C13 . . . . 0.6(3) ?
    C16 C11 C12 C13 . . . . -179.4(2) ?
    C11 C12 C13 C14 . . . . -0.7(4) ?
    C12 C13 C14 C15 . . . . 0.7(4) ?
    C13 C14 C15 C10 . . . . -0.7(4) ?
    O3 C10 C15 C14 . . . . -179.3(2) ?
    C11 C10 C15 C14 . . . . 0.7(4) ?
    C12 C11 C16 C17 . . . . -3.3(4) ?
    C10 C11 C16 C17 . . . . 176.7(2) ?
    C11 C16 C17 C18 . . . . 179.2(2) ?
    C16 C17 C18 O4 . . . . -178.2(2) ?
loop_
    _geom_hbond_atom_site_label_D
    _geom_hbond_atom_site_label_H
    _geom_hbond_atom_site_label_A
    _geom_hbond_site_symmetry_A
    _geom_hbond_distance_DH
    _geom_hbond_distance_HA
    _geom_hbond_distance_DA
    _geom_hbond_angle_DHA
    O3 H3A O2 1_564 0.84 1.90 2.7260(19) 165.7
    O1 H1A O4 1_645 0.84 1.90 2.7193(19) 166.3
_iucr_refine_instructions_details
;
TITL Kgu-OH in P2(1)/c
CELL 0.71073  10.1192  13.7078  10.9891  90.000 102.537  90.000
ZERR    8.00   0.0015   0.0019   0.0015   0.000   0.003   0.000
LATT 1
SYMM -X, 0.5+Y, 0.5-Z
SFAC C  H  O
UNIT 72 64 16
L.S. 4
ACTA
BOND $H
FMAP 2
PLAN 20
EQIV $2 x, 1+y, -1+z
EQIV $1 1+x, -1+y, z
HTAB O3 O2_$2
HTAB O1 O4_$1
CONF
TEMP -73
WGHT    0.092700
FVAR       0.43361
MOLE 1
C1    1    1.009948    0.233558    0.661342    11.00000    0.04890    0.03844 =
         0.05246   -0.00001    0.02428    0.00137
O1    3    1.000664    0.135434    0.660512    11.00000    0.07782    0.03865 =
         0.07852   -0.00301    0.05354   -0.00064
AFIX 147
H1A   2    1.051316    0.112108    0.616568    11.00000   -1.50000
AFIX   0
C2    1    0.934572    0.285527    0.732911    11.00000    0.04387    0.03844 =
         0.04401   -0.00088    0.01890    0.00261
C3    1    0.941735    0.386752    0.733058    11.00000    0.05356    0.04343 =
         0.05347   -0.00194    0.02383    0.00301
AFIX  43
H3    2    0.891541    0.422966    0.781310    11.00000   -1.20000
AFIX   0
C4    1    1.019710    0.435675    0.665053    11.00000    0.06617    0.04063 =
         0.07124   -0.00055    0.03187   -0.00368
AFIX  43
H4    2    1.022587    0.504948    0.665818    11.00000   -1.20000
AFIX   0
C5    1    1.094086    0.383361    0.595380    11.00000    0.05941    0.04879 =
         0.05754    0.00289    0.02981   -0.00612
AFIX  43
H5    2    1.148399    0.416878    0.548427    11.00000   -1.20000
AFIX   0
C6    1    1.089698    0.283620    0.593865    11.00000    0.05450    0.04619 =
         0.05600   -0.00043    0.03085    0.00223
AFIX  43
H6    2    1.141580    0.248284    0.546307    11.00000   -1.20000
AFIX   0
C7    1    0.851854    0.231863    0.803431    11.00000    0.04965    0.04144 =
         0.04845   -0.00087    0.02277    0.00102
AFIX  43
H7    2    0.851160    0.162898    0.794783    11.00000   -1.20000
AFIX   0
C8    1    0.777059    0.268267    0.878650    11.00000    0.05496    0.04334 =
         0.05183   -0.00237    0.02767    0.00000
AFIX  43
H8    2    0.770478    0.336884    0.887936    11.00000   -1.20000
AFIX   0
C9    1    0.706670    0.204040    0.945420    11.00000    0.05433    0.04669 =
         0.04663   -0.00258    0.02232   -0.00028
AFIX  43
H9    2    0.713659    0.136137    0.930711    11.00000   -1.20000
AFIX   0
O2    3    0.638747    0.228020    1.019202    11.00000    0.06393    0.05734 =
         0.05646   -0.00098    0.03676   -0.00113
C10   1    0.541283    1.026555    0.189042    11.00000    0.05198    0.03904 =
         0.05093   -0.00498    0.02736   -0.00381
O3    3    0.505806    1.120739    0.163940    11.00000    0.07283    0.04276 =
         0.07076    0.00429    0.04699    0.00180
AFIX 147
H3A   2    0.554785    1.144996    0.119058    11.00000   -1.50000
AFIX   0
C11   1    0.481707    0.976794    0.274806    11.00000    0.04655    0.04156 =
         0.04926   -0.00437    0.02448   -0.00302
C12   1    0.516231    0.879418    0.300664    11.00000    0.05170    0.04268 =
         0.05330    0.00030    0.02618   -0.00290
AFIX  43
H12   2    0.475642    0.844923    0.358055    11.00000   -1.20000
AFIX   0
C13   1    0.607088    0.832149    0.245553    11.00000    0.05721    0.04132 =
         0.06141   -0.00276    0.02602    0.00060
AFIX  43
H13   2    0.629993    0.765918    0.265099    11.00000   -1.20000
AFIX   0
C14   1    0.665391    0.882355    0.160603    11.00000    0.05652    0.04977 =
         0.06667   -0.00577    0.03431    0.00362
AFIX  43
H14   2    0.727802    0.849980    0.121161    11.00000   -1.20000
AFIX   0
C15   1    0.633596    0.977976    0.133384    11.00000    0.05605    0.05410 =
         0.05944   -0.00270    0.03532   -0.00319
AFIX  43
H15   2    0.674950    1.011638    0.075859    11.00000   -1.20000
AFIX   0
C16   1    0.385949    1.028328    0.333887    11.00000    0.05390    0.04077 =
         0.05488   -0.00176    0.02919   -0.00153
AFIX  43
H16   2    0.372428    1.095511    0.313787    11.00000   -1.20000
AFIX   0
C17   1    0.315456    0.992205    0.412542    11.00000    0.05310    0.04346 =
         0.05189   -0.00228    0.02923   -0.00011
AFIX  43
H17   2    0.323776    0.925265    0.435302    11.00000   -1.20000
AFIX   0
C18   1    0.226878    1.054555    0.462891    11.00000    0.05611    0.04576 =
         0.05559   -0.00140    0.02993   -0.00040
AFIX  43
H18   2    0.220127    1.120413    0.435314    11.00000   -1.20000
AFIX   0
O4    3    0.159580    1.031398    0.537401    11.00000    0.06188    0.05158 =
         0.06629   -0.00620    0.04208   -0.00481
HKLF 4
REM  Kgu-OH in P2(1)/c
REM R1 =  0.0517 for   1785 Fo > 4sig(Fo)  and  0.1092 for all   3725 data
REM    201 parameters refined using      0 restraints
END
WGHT      0.0927      0.0000
REM Highest difference peak  0.217,  deepest hole -0.266,  1-sigma level  0.057
Q1    1   0.6659  0.1250  0.8615  11.00000  0.05    0.22
Q2    1   0.4434  1.1053  0.0446  11.00000  0.05    0.19
Q3    1   0.4169  0.8935  0.1992  11.00000  0.05    0.18
Q4    1   0.4489  1.0014  0.2913  11.00000  0.05    0.18
Q5    1   0.8978  0.1379  0.5213  11.00000  0.05    0.17
Q6    1   0.8210  0.2674  0.6361  11.00000  0.05    0.17
Q7    1   0.5068  1.1062  0.0165  11.00000  0.05    0.16
Q8    1   0.2367  0.8501  0.3611  11.00000  0.05    0.16
Q9    1   0.9729  0.2544  0.5153  11.00000  0.05    0.16
Q10   1   0.8957  0.1639  0.8762  11.00000  0.05    0.16
Q11   1   0.5069  0.9552  0.0225  11.00000  0.05    0.16
Q12   1   0.5158  0.8604  0.5015  11.00000  0.05    0.15
Q13   1   0.0472  1.1441  0.3989  11.00000  0.05    0.15
Q14   1   0.5942  0.1044  0.9019  11.00000  0.05    0.15
Q15   1   0.2241  1.1185  0.2192  11.00000  0.05    0.15
Q16   1   0.1496  1.1160  0.5312  11.00000  0.05    0.15
Q17   1   0.8192  0.3442  0.6766  11.00000  0.05    0.15
Q18   1   0.8922  0.3138  0.9804  11.00000  0.05    0.15
Q19   1   0.4039  0.8300  0.2313  11.00000  0.05    0.15
Q20   1   0.9139  0.2701  0.7759  11.00000  0.05    0.15
;
data_global
_journal_date_recd_electronic     2012-12-26
_journal_date_accepted     2013-03-08
_journal_name_full     'Acta Crystallographica, Section E'
_journal_year     2013
_journal_volume     69
_journal_issue      4
_journal_page_first     o534
_journal_page_last     o534
_journal_paper_category     QO
_journal_paper_doi     10.1107/S1600536813006648
_journal_coeditor_code     FY2086
_publ_contact_author_name     'Professor S.-G. Kim'
_publ_contact_author_address
;
Department of Chemistry
Kyonggi University
San 94-6, Iui-dong, Yeongtong-gu
Suwon 443-760,
Republic of Korea
;
_publ_contact_author_email     sgkim123@kyonggi.ac.kr
_publ_contact_author_fax     '82 31 249 9639'
_publ_contact_author_phone     '82 31 249 9631'
_publ_section_title
;
(<i>E</i>)-2-Hydroxycinnamaldehyde
;
loop_
    _publ_author_name
    _publ_author_address
    "Ki-Tae Kang"
;
Department of Chemistry
Kyonggi University
San 94-6, Iui-dong, Yeongtong-gu
Suwon 443-760
Republic of Korea
;
    "Sung-Gon Kim"
;
Department of Chemistry
Kyonggi University
San 94-6, Iui-dong, Yeongtong-gu
Suwon 443-760
Republic of Korea
;
