# Supplementary material for: (E)-2-Hy­droxy­cinnamaldehyde
Source: Acta Crystallogr Sect E Struct Rep Online. 2013 Mar 16;69(Pt 4):o534. doi: 10.1107/S1600536813006648 (PMC3629588; doi:10.1107/S1600536813006648)
Supplement: Supplementary file 2 [file e-69-0o534-Isup2.hkl]

# 
# h,k,l, Fc-squared, Fo-squared, sigma(Fo-squared) and status flag 
# 
data_I
_shelx_title ' Kgu-OH in P2(1)/c' 
_shelx_refln_list_code          4 
_shelx_F_calc_maximum      248.53 
_exptl_crystal_F_000       624.00 
_reflns_d_resolution_high  0.7478 
 
loop_ 
 _symmetry_equiv_pos_as_xyz 
 'x, y, z' 
 '-x, y+1/2, -z+1/2' 
 '-x, -y, -z' 
 'x, -y-1/2, z-1/2' 
 
_cell_length_a    10.1192 
_cell_length_b    13.7078 
_cell_length_c    10.9891 
_cell_angle_alpha  90.000 
_cell_angle_beta  102.537 
_cell_angle_gamma  90.000 
 
_shelx_F_squared_multiplier     1.000 
 
loop_ 
 _refln_index_h 
 _refln_index_k 
 _refln_index_l 
 _refln_F_squared_calc 
 _refln_F_squared_meas 
 _refln_F_squared_sigma 
 _refln_observed_status 
   1   0   0        0.02        4.20      1.22 o 
   2   0   0     8252.92     7944.94     55.95 o 
   3   0   0     1190.99     1086.89     23.35 o 
   4   0   0      150.91      140.79     10.32 o 
   5   0   0       50.03       53.67      8.35 o 
   6   0   0     1655.64     1574.40     40.58 o 
   7   0   0      478.17      488.15     25.16 o 
   8   0   0      321.29      348.22     23.51 o 
   9   0   0       18.58       15.48      8.40 o 
  10   0   0       19.45       35.21     12.13 o 
  11   0   0        0.17        1.54      7.50 o 
  12   0   0        4.10        4.26      5.16 o 
  13   0   0       66.22        3.14      6.38 o 
   1   1   0      994.59      920.33      5.99 o 
   2   1   0        3.72        3.93      1.21 o 
   3   1   0      661.86      616.33     12.54 o 
   4   1   0        8.98       10.93      3.02 o 
   5   1   0        8.67        9.84      3.50 o 
   6   1   0        0.67        1.81      2.77 o 
   7   1   0       86.70       86.55      8.31 o 
   8   1   0        2.66        7.28      4.98 o 
   9   1   0        5.55        5.62      4.98 o 
  10   1   0        9.70       10.90      5.95 o 
  11   1   0       23.97       21.62      7.78 o 
  12   1   0       22.78        2.00      3.69 o 
  13   1   0       56.97       -0.21      4.10 o 
   0   2   0       94.87       85.64      2.99 o 
   1   2   0     6331.04     5769.56     58.76 o 
   2   2   0      154.84      147.68      3.41 o 
   3   2   0      791.54      762.45      8.59 o 
   4   2   0       95.52       88.67      4.80 o 
   5   2   0        5.91        6.49      3.04 o 
   6   2   0      330.90      359.18     17.42 o 
   7   2   0        0.00       -2.04      2.53 o 
   8   2   0        1.73        3.72      4.06 o 
   9   2   0        1.86        3.44      3.61 o 
  10   2   0        3.95        2.24      3.68 o 
  11   2   0        3.30        1.67      4.41 o 
  12   2   0        2.65        1.58      4.19 o 
  13   2   0        0.03        1.75      4.35 o 
   1   3   0    11001.52    10374.41     71.69 o 
   2   3   0       26.50       27.35      1.83 o 
   3   3   0       51.58       42.81      2.47 o 
   4   3   0       10.06        8.50      1.70 o 
   5   3   0      630.60      629.49     16.00 o 
   6   3   0      326.13      322.36     10.60 o 
   7   3   0       14.45       14.48      3.65 o 
   8   3   0        1.65        1.85      2.81 o 
   9   3   0       38.16       33.30      5.90 o 
  10   3   0        1.24        0.81      3.69 o 
  11   3   0        2.95        5.08      5.99 o 
  12   3   0        8.50        9.08     11.09 o 
  13   3   0        4.64        5.07      5.84 o 
   0   4   0     2426.97     2391.37     36.30 o 
   1   4   0       37.34       36.62      1.93 o 
   2   4   0     3500.03     3397.63     17.67 o 
   3   4   0       42.58       41.29      2.55 o 
   4   4   0     1698.93     1742.50     15.65 o 
   5   4   0      365.28      360.34      9.06 o 
   6   4   0        5.63        4.79      2.44 o 
   7   4   0       25.40       28.98      4.81 o 
   8   4   0        0.49        0.75      2.93 o 
   9   4   0        0.52        2.14      3.61 o 
  10   4   0       29.54       33.26      6.69 o 
  11   4   0        7.46       10.36      6.15 o 
  12   4   0       12.40        5.27      6.78 o 
   1   5   0       58.52       75.05      2.80 o 
   2   5   0      874.45      893.52      8.77 o 
   3   5   0       37.12       29.12      2.46 o 
   4   5   0        4.75        3.26      1.44 o 
   5   5   0        2.17        1.64      1.52 o 
   6   5   0      147.20      156.04      6.92 o 
   7   5   0        4.60        5.53      3.15 o 
   8   5   0      127.68      139.07      9.27 o 
   9   5   0        0.03       -1.51      3.49 o 
  10   5   0        7.03        7.54      4.58 o 
  11   5   0        0.00        2.04      5.45 o 
  12   5   0       10.95       23.65      9.45 o 
   0   6   0       96.12      101.95      5.80 o 
   1   6   0     2490.86     2915.20     38.68 o 
   2   6   0        1.03        0.27      0.98 o 
   3   6   0        0.31        0.30      1.25 o 
   4   6   0       35.59       35.66      2.96 o 
   5   6   0        5.22        4.75      1.83 o 
   6   6   0        2.44        2.73      2.11 o 
   7   6   0       45.70       48.44      5.02 o 
   8   6   0        8.36       11.93      4.25 o 
   9   6   0       32.77       39.97      6.80 o 
  10   6   0        9.24       10.50      5.07 o 
  11   6   0        0.49       -1.44      5.55 o 
  12   6   0        3.94        5.58      7.72 o 
   1   7   0      724.45      737.30      9.50 o 
   2   7   0       21.82       25.64      2.25 o 
   3   7   0       26.73       19.27      2.49 o 
   4   7   0      202.35      195.49      6.08 o 
   5   7   0      277.79      269.85      7.68 o 
   6   7   0      712.14      782.84     16.31 o 
   7   7   0      175.84      195.69      9.19 o 
   8   7   0      140.78      164.29     10.29 o 
   9   7   0        8.88        9.71      4.84 o 
  10   7   0        1.08       -0.79      4.87 o 
  11   7   0        9.52       11.21      7.21 o 
  12   7   0        7.65       12.82      8.92 o 
   0   8   0     4130.27     4772.21     42.56 o 
   1   8   0      138.18      138.21      4.75 o 
   2   8   0      929.21     1009.49     11.48 o 
   3   8   0        0.00       -0.15      1.30 o 
   4   8   0       58.36       52.82      3.80 o 
   5   8   0      168.59      168.15      6.40 o 
   6   8   0      418.29      446.73     10.79 o 
   7   8   0       76.17       86.46      7.44 o 
   8   8   0       23.00       32.31      5.42 o 
   9   8   0        2.22        5.55      4.66 o 
  10   8   0        0.75        2.18      4.85 o 
  11   8   0        0.00        5.70      6.30 o 
   1   9   0      123.00      116.73      4.72 o 
   2   9   0        0.20        0.82      1.38 o 
   3   9   0        1.44        0.41      1.60 o 
   4   9   0       46.22       48.51      3.95 o 
   5   9   0      154.86      152.31      6.42 o 
   6   9   0       54.65       50.92      4.80 o 
   7   9   0       25.28       24.36      4.90 o 
   8   9   0       57.19       60.91      6.63 o 
   9   9   0        3.74        2.79      4.82 o 
  10   9   0        4.68        7.81      6.88 o 
  11   9   0        0.15       -3.65      6.59 o 
   0  10   0        1.98        2.61      2.88 o 
   1  10   0       79.65       90.54      5.13 o 
   2  10   0        0.04        0.68      1.40 o 
   3  10   0       21.68       24.91      3.16 o 
   4  10   0       35.04       33.50      4.38 o 
   5  10   0      628.80      685.53     15.56 o 
   6  10   0       19.68       18.24      4.29 o 
   7  10   0       45.73       52.54      8.74 o 
   8  10   0      119.19      142.84      9.36 o 
   9  10   0       19.03       26.85      5.84 o 
  10  10   0        0.74       -2.28      6.26 o 
  11  10   0        0.18        3.72     11.65 o 
   1  11   0       17.83       18.44      2.87 o 
   2  11   0       14.01       14.50      2.93 o 
   3  11   0        2.67        2.16      2.52 o 
   4  11   0       23.87       23.29      4.23 o 
   5  11   0      400.46      450.85     18.75 o 
   6  11   0        2.08        1.83      3.15 o 
   7  11   0       78.39       95.63      9.15 o 
   8  11   0       12.21       11.35      5.17 o 
   9  11   0        0.06        3.04      4.69 o 
  10  11   0        0.33        3.35      9.89 o 
   0  12   0      914.35      843.18     22.73 o 
   1  12   0        7.53        7.23      4.24 o 
   2  12   0      185.72      165.87      8.01 o 
   3  12   0       41.49       44.32      6.43 o 
   4  12   0       52.79       70.29      7.37 o 
   5  12   0      141.03      146.00     10.29 o 
   6  12   0        5.02        9.70      4.89 o 
   7  12   0       59.96       64.93      8.40 o 
   8  12   0        0.11        1.54      4.32 o 
   9  12   0        5.58        2.33      5.19 o 
   1  13   0        7.40        3.26      4.17 o 
   2  13   0       38.56       38.26      8.78 o 
   3  13   0       13.89       13.49      5.98 o 
   4  13   0        5.97        7.34      4.03 o 
   5  13   0       60.47       82.31      8.69 o 
   6  13   0       43.04       55.65      8.08 o 
   7  13   0       22.18       11.65     11.12 o 
   8  13   0       48.89       64.08      9.28 o 
   9  13   0        4.49        3.67     11.59 o 
   0  14   0        7.02        7.98      6.75 o 
   1  14   0      164.24      134.77     12.39 o 
   2  14   0        2.67        5.12      4.38 o 
   3  14   0      121.96      122.71     12.09 o 
   4  14   0       21.68       24.94      7.38 o 
   5  14   0        0.16        0.40      4.38 o 
   6  14   0        1.68       -1.05      2.51 o 
   7  14   0        8.57       -2.30      3.32 o 
   8  14   0        6.34        1.97      6.72 o 
   1  15   0       40.48       37.12      8.56 o 
   2  15   0        4.80       -1.68      4.00 o 
   3  15   0        1.31        1.20      4.36 o 
   4  15   0        0.35       -0.51      2.42 o 
   5  15   0        7.42        2.79      5.88 o 
   6  15   0       12.39        7.11      4.49 o 
   7  15   0       15.24        7.66     13.11 o 
   0  16   0        3.92       -0.32      5.58 o 
   1  16   0        3.19       -3.34      3.82 o 
   2  16   0        2.30        7.30      4.77 o 
   3  16   0        6.97        4.72      3.96 o 
   4  16   0       72.38       38.38     57.47 o 
   5  16   0        3.67        2.44      6.22 o 
   6  16   0       15.51        6.96      7.95 o 
   1  17   0        0.46        1.37      4.67 o 
   2  17   0        3.45        0.36      4.29 o 
   3  17   0        0.67       -0.86      3.44 o 
   4  17   0        1.51        4.23      4.36 o 
   0  18   0       23.25       36.54     14.25 o 
   1  18   0       15.38       20.08      7.82 o 
   2  18   0        1.12        1.33      5.33 o 
 -13   1   1        0.12        2.98      4.81 o 
 -12   1   1        1.56        0.20      3.36 o 
 -11   1   1      115.14      145.20     19.41 o 
 -10   1   1       12.38       15.13      6.68 o 
  -9   1   1        6.71        6.55      4.91 o 
  -8   1   1       46.92       46.54      7.97 o 
  -7   1   1      257.45      267.63     13.40 o 
  -6   1   1       92.34       89.29      7.50 o 
  -5   1   1      627.09      572.76     15.78 o 
  -4   1   1        9.52        7.93      2.13 o 
  -3   1   1        3.44        3.55      1.19 o 
  -2   1   1     3131.65     2936.20     12.46 o 
  -1   1   1      738.87      716.36      5.16 o 
   0   1   1      226.34      213.95      4.32 o 
   1   1   1       28.23       23.51      1.58 o 
   2   1   1      741.79      712.59     18.32 o 
   3   1   1     1366.78     1328.79     29.31 o 
   4   1   1      124.76      118.46      7.05 o 
   5   1   1      202.37      189.33      9.72 o 
   6   1   1       33.13       27.41      5.38 o 
   7   1   1        0.07       -0.13      3.34 o 
   8   1   1       11.16        9.67      5.11 o 
   9   1   1       10.04       17.88      6.88 o 
  10   1   1       10.22        7.04      5.88 o 
  11   1   1        0.43       -3.78      5.20 o 
  12   1   1        1.23        0.51      3.57 o 
 -13   2   1        4.02        0.02      4.76 o 
 -12   2   1       23.98        9.37     19.52 o 
 -11   2   1        0.45        0.17      4.98 o 
 -10   2   1       29.06       32.57      6.17 o 
  -9   2   1        0.21        1.24      2.73 o 
  -8   2   1        5.65        5.42      3.01 o 
  -7   2   1      153.43      152.09      7.81 o 
  -6   2   1      595.24      611.94     13.62 o 
  -5   2   1      237.39      222.14      8.92 o 
  -4   2   1      368.79      359.56      6.51 o 
  -3   2   1     2148.88     2113.93     14.81 o 
  -2   2   1       54.89       53.21      2.21 o 
  -1   2   1     2387.53     2224.98     16.98 o 
   0   2   1        5.61        5.58      1.19 o 
   1   2   1      502.82      483.91      8.49 o 
   2   2   1      844.08      780.00      9.30 o 
   3   2   1       92.03       67.99      3.93 o 
   4   2   1      403.61      390.94     12.25 o 
   5   2   1      274.36      256.51     11.33 o 
   6   2   1      426.37      444.67     16.02 o 
   7   2   1      288.38      303.12     14.76 o 
   8   2   1      144.88      165.22     12.52 o 
   9   2   1       34.87       42.59      8.79 o 
  10   2   1        0.44        2.10      3.91 o 
  11   2   1        0.66        0.82      3.97 o 
  12   2   1        0.81        0.88      3.18 o 
 -13   3   1        2.05       -1.69      4.79 o 
 -12   3   1       78.36       35.38     51.03 o 
 -11   3   1       42.52       54.77     10.77 o 
 -10   3   1        9.74       16.36      4.90 o 
  -9   3   1       40.78       33.35      5.58 o 
  -8   3   1       42.77       48.93      6.37 o 
  -7   3   1       27.68       25.09      4.02 o 
  -6   3   1      204.68      217.85      7.41 o 
  -5   3   1     1796.79     1899.74     17.00 o 
  -4   3   1     1509.42     1526.68     13.76 o 
  -3   3   1      840.64      827.06      9.04 o 
  -2   3   1       82.96       66.73      2.50 o 
  -1   3   1     1109.67     1032.27     11.05 o 
   0   3   1     4889.82     4546.77     42.87 o 
   1   3   1      151.01      151.55      3.72 o 
   2   3   1     4509.83     4349.32     37.24 o 
   3   3   1       36.63       33.61      2.76 o 
   4   3   1      159.09      138.68      5.46 o 
   5   3   1       89.04       81.88      5.37 o 
   6   3   1      286.80      270.09     10.07 o 
   7   3   1        4.30        4.86      2.94 o 
   8   3   1       24.93       26.54      5.34 o 
   9   3   1       12.60       14.61      4.73 o 
  10   3   1        0.55        1.93      3.76 o 
  11   3   1        1.07        1.78      4.14 o 
  12   3   1       17.80        1.81      5.40 o 
 -13   4   1        8.37        5.87      5.62 o 
 -12   4   1       24.65        4.86     13.75 o 
 -11   4   1        2.30        4.41      5.93 o 
 -10   4   1       14.92       13.18      6.20 o 
  -9   4   1        0.52        2.54      3.47 o 
  -8   4   1        7.71        7.35      3.39 o 
  -7   4   1       99.98      117.15      7.42 o 
  -6   4   1       47.99       46.01      3.65 o 
  -5   4   1      964.59     1035.66     12.99 o 
  -4   4   1      739.60      754.80     10.16 o 
  -3   4   1      131.09      128.50      4.03 o 
  -2   4   1     3127.16     3047.96     28.18 o 
  -1   4   1       79.11       74.44      2.51 o 
   0   4   1     1377.38     1265.64     22.67 o 
   1   4   1       21.46       21.36      1.44 o 
   2   4   1      286.10      262.16      4.52 o 
   3   4   1      426.71      412.16      8.39 o 
   4   4   1      798.10      819.50     12.86 o 
   5   4   1      126.51      135.89      6.04 o 
   6   4   1        0.07       -0.18      1.93 o 
   7   4   1      357.31      383.52     13.20 o 
   8   4   1      112.71      124.93      8.89 o 
   9   4   1        0.41       -2.41      3.30 o 
  10   4   1        1.90        1.30      3.95 o 
  11   4   1        5.20        7.02      4.92 o 
  12   4   1        0.19       -0.94      6.75 o 
 -12   5   1       52.24       24.42     36.41 o 
 -11   5   1       36.63       40.01     12.92 o 
 -10   5   1        7.29       11.57      7.05 o 
  -9   5   1        0.47        0.67      3.50 o 
  -8   5   1        0.97       -1.26      2.75 o 
  -7   5   1       64.49       70.84      5.36 o 
  -6   5   1      491.56      549.00     10.70 o 
  -5   5   1        5.41        5.35      1.75 o 
  -4   5   1       10.18        8.19      1.82 o 
  -3   5   1      349.93      329.09      6.56 o 
  -2   5   1        8.28        5.04      1.31 o 
  -1   5   1        3.28        4.40      1.09 o 
   0   5   1        2.50        3.93      1.20 o 
   1   5   1      161.10      142.45      4.12 o 
   2   5   1        0.58        3.33      1.05 o 
   3   5   1      392.76      383.20      8.47 o 
   4   5   1      148.48      147.44      5.98 o 
   5   5   1       18.03       15.54      2.92 o 
   6   5   1       38.42       38.89      4.94 o 
   7   5   1       81.57       80.52      7.28 o 
   8   5   1        9.86        7.77      4.10 o 
   9   5   1        5.60        4.16      4.10 o 
  10   5   1        0.03       -1.55      3.97 o 
  11   5   1        5.03        5.85      5.09 o 
  12   5   1        0.31        1.82      6.85 o 
 -12   6   1        0.28       -2.13      6.07 o 
 -11   6   1        0.20        0.26      5.47 o 
 -10   6   1        0.84        1.57      4.93 o 
  -9   6   1       96.17      114.12      9.14 o 
  -8   6   1        5.92        8.78      3.73 o 
  -7   6   1        0.00        0.37      2.05 o 
  -6   6   1       55.05       56.93      4.21 o 
  -5   6   1        0.07        0.81      1.55 o 
  -4   6   1       13.08       14.00      2.24 o 
  -3   6   1      681.13      692.35      9.86 o 
  -2   6   1       18.32       17.69      2.09 o 
  -1   6   1     2316.44     2344.95     15.58 o 
   0   6   1      234.72      242.92      5.89 o 
   1   6   1      621.02      583.52      7.58 o 
   2   6   1       84.49       79.02      3.00 o 
   3   6   1      528.44      535.95      7.86 o 
   4   6   1       58.55       54.86      4.09 o 
   5   6   1      632.90      650.73     15.16 o 
   6   6   1       15.24       15.39      3.35 o 
   7   6   1        8.94       11.91      4.03 o 
   8   6   1       30.54       36.40      6.33 o 
   9   6   1       21.98       29.89      6.45 o 
  10   6   1        0.03       -1.07      4.12 o 
  11   6   1        5.42        7.82      5.60 o 
  12   6   1        0.01       -1.17      7.03 o 
 -12   7   1        3.14        3.27      7.85 o 
 -11   7   1        8.53       11.69      7.14 o 
 -10   7   1        2.45        5.95      6.07 o 
  -9   7   1        0.66        0.93      3.82 o 
  -8   7   1        0.01       -0.78      2.70 o 
  -7   7   1       67.00       67.15      5.09 o 
  -6   7   1       19.25       17.48      3.02 o 
  -5   7   1      111.94      123.95      5.45 o 
  -4   7   1      235.23      230.31      6.58 o 
  -3   7   1      738.95      789.23     12.14 o 
  -2   7   1        0.82        0.09      1.18 o 
  -1   7   1      260.40      242.33      5.54 o 
   0   7   1      550.62      536.37      9.33 o 
   1   7   1        2.19        1.88      1.12 o 
   2   7   1       93.56      101.87      3.50 o 
   3   7   1      180.07      185.41      4.98 o 
   4   7   1        9.43        5.48      2.19 o 
   5   7   1        1.51        1.33      1.98 o 
   6   7   1      117.09      131.12      7.11 o 
   7   7   1       18.49       21.64      4.29 o 
   8   7   1       23.44       26.34      5.75 o 
   9   7   1       45.39       66.01      8.25 o 
  10   7   1        3.90        5.26      5.04 o 
  11   7   1        0.83        2.64      5.81 o 
 -12   8   1        7.51        5.33      8.53 o 
 -11   8   1        0.15       -0.44      6.21 o 
 -10   8   1        0.69        0.35      6.26 o 
  -9   8   1        3.19        4.35      4.46 o 
  -8   8   1        0.65       -0.46      2.95 o 
  -7   8   1      151.98      172.51      7.61 o 
  -6   8   1       17.85       18.84      3.25 o 
  -5   8   1       86.15       93.07      5.07 o 
  -4   8   1      203.86      201.39      6.51 o 
  -3   8   1        0.19       -0.36      1.40 o 
  -2   8   1      280.21      245.27      5.70 o 
  -1   8   1       46.04       47.17      3.08 o 
   0   8   1      607.81      677.67     11.28 o 
   1   8   1      287.22      306.32      6.25 o 
   2   8   1     1314.75     1392.13     17.82 o 
   3   8   1       35.25       33.47      2.76 o 
   4   8   1      147.33      160.12      5.76 o 
   5   8   1        0.00       -0.41      2.02 o 
   6   8   1       57.04       65.38      5.73 o 
   7   8   1      228.13      290.40     11.12 o 
   8   8   1       13.01       18.60      5.36 o 
   9   8   1       43.27       48.49      7.76 o 
  10   8   1        2.81        4.29      5.11 o 
  11   8   1        5.90        8.18      7.00 o 
 -11   9   1       10.46       15.99      8.53 o 
 -10   9   1        7.02       11.09      7.62 o 
  -9   9   1       33.65       36.01      6.06 o 
  -8   9   1       41.76       41.20      6.01 o 
  -7   9   1      394.43      450.90     11.83 o 
  -6   9   1      256.98      294.68      9.19 o 
  -5   9   1      541.89      579.30     11.72 o 
  -4   9   1      556.05      582.50     11.17 o 
  -3   9   1       27.97       26.72      3.15 o 
  -2   9   1       32.53       36.54      3.04 o 
  -1   9   1       40.97       32.51      2.98 o 
   0   9   1      556.19      570.87     13.03 o 
   1   9   1       10.98       10.89      1.91 o 
   2   9   1        5.93        4.06      1.52 o 
   3   9   1        6.38        5.73      1.76 o 
   4   9   1       26.47       24.23      3.73 o 
   5   9   1       20.09       21.70      3.93 o 
   6   9   1       31.45       30.95      4.86 o 
   7   9   1        0.80        0.76      3.13 o 
   8   9   1        6.12        8.27      4.00 o 
   9   9   1        4.38        5.14      4.99 o 
  10   9   1        0.61        1.11      5.24 o 
  11   9   1        0.11        3.88     11.12 o 
 -11  10   1        0.01       -2.62      7.41 o 
 -10  10   1        7.45        9.84      7.83 o 
  -9  10   1        1.54        1.81      4.50 o 
  -8  10   1        2.10        3.28      3.73 o 
  -7  10   1       26.13       22.43      4.74 o 
  -6  10   1      585.15      676.99     25.46 o 
  -5  10   1       88.99       96.86      5.90 o 
  -4  10   1      332.08      345.67      9.19 o 
  -3  10   1       12.88       16.75      2.89 o 
  -2  10   1       16.13       17.11      2.45 o 
  -1  10   1       38.01       29.66      3.22 o 
   0  10   1        1.58        2.11      1.93 o 
   1  10   1      181.73      199.71      5.88 o 
   2  10   1       12.30       10.61      2.50 o 
   3  10   1      155.83      162.33      6.55 o 
   4  10   1        4.85        5.05      2.76 o 
   5  10   1        2.41        4.80      2.91 o 
   6  10   1      456.17      525.08     14.64 o 
   7  10   1      216.98      281.47     14.05 o 
   8  10   1      177.30      231.45     13.56 o 
   9  10   1       69.47      106.14     12.83 o 
  10  10   1        4.49        7.39      7.11 o 
 -10  11   1        0.98        3.03      6.51 o 
  -9  11   1        3.52        3.85      5.04 o 
  -8  11   1        3.62        7.90      4.31 o 
  -7  11   1       96.80      118.19      8.35 o 
  -6  11   1        0.07        0.30      3.08 o 
  -5  11   1      347.78      407.45     14.41 o 
  -4  11   1      249.32      258.83      9.77 o 
  -3  11   1       68.78       70.10      4.84 o 
  -2  11   1       10.30        9.05      2.29 o 
  -1  11   1      140.44      150.09      5.40 o 
   0  11   1        0.31       -2.15      2.19 o 
   1  11   1       86.58       75.60      6.60 o 
   2  11   1        3.02        5.41      2.62 o 
   3  11   1        3.64        4.54      2.79 o 
   4  11   1       54.46       57.80      6.87 o 
   5  11   1       21.54       26.51      5.64 o 
   6  11   1        0.78        1.82      3.75 o 
   7  11   1        8.31       12.80      5.40 o 
   8  11   1       42.88       58.06      8.45 o 
   9  11   1        1.14        0.00      5.67 o 
  10  11   1        0.09       -1.26      6.51 o 
 -10  12   1        3.48        8.90      8.33 o 
  -9  12   1        3.68        5.72      6.49 o 
  -8  12   1       15.52       21.78      6.39 o 
  -7  12   1       83.77      100.08      9.84 o 
  -6  12   1        4.18        4.48      3.77 o 
  -5  12   1       94.11      104.25      7.55 o 
  -4  12   1       42.31       37.52      5.20 o 
  -3  12   1        0.04        0.67      2.94 o 
  -2  12   1      247.66      243.26     11.35 o 
  -1  12   1       13.49        5.97      2.77 o 
   0  12   1        1.60        2.65      2.99 o 
   1  12   1       84.55       77.34      7.07 o 
   2  12   1        0.59       -0.61      2.22 o 
   3  12   1        1.55        2.34      2.73 o 
   4  12   1        9.24       10.52      4.38 o 
   5  12   1        0.06        0.51      3.26 o 
   6  12   1        4.74        6.54      4.59 o 
   7  12   1       38.44       46.20      9.47 o 
   8  12   1        3.39        4.45      2.95 o 
   9  12   1        0.95       -2.18      4.42 o 
  -9  13   1        1.30        8.51     10.74 o 
  -8  13   1        3.48       -0.11      6.68 o 
  -7  13   1       77.78       93.83     16.09 o 
  -6  13   1       23.67       18.15      7.12 o 
  -5  13   1       17.15       23.09      7.15 o 
  -4  13   1       34.23       41.87      9.79 o 
  -3  13   1        0.24       -3.21      3.21 o 
  -2  13   1        4.35        5.48      4.43 o 
  -1  13   1        8.84        9.83      5.23 o 
   0  13   1        7.07        2.05      3.06 o 
   1  13   1        1.60        0.28      2.85 o 
   2  13   1        8.03        6.82      3.16 o 
   3  13   1       46.96       47.72      5.89 o 
   4  13   1       76.42       98.99      9.81 o 
   5  13   1       32.53       40.51      7.25 o 
   6  13   1       25.49       24.92     10.28 o 
   7  13   1       47.35       19.26     23.39 o 
   8  13   1        4.55        3.98      4.65 o 
   9  13   1       26.09       31.94      8.66 o 
  -8  14   1        0.81        4.20     10.27 o 
  -7  14   1        0.17        2.25      4.80 o 
  -6  14   1        7.70        2.33      9.65 o 
  -5  14   1       22.23       23.21      7.23 o 
  -4  14   1        2.49        6.28      5.12 o 
  -3  14   1       95.29      102.55     11.37 o 
  -2  14   1       20.43       20.57      6.60 o 
  -1  14   1       37.52       28.48      7.41 o 
   0  14   1       54.51       45.81      8.91 o 
   1  14   1        0.10        1.31      3.43 o 
   2  14   1       35.93       50.53     17.45 o 
   3  14   1       38.96       29.70      7.65 o 
   4  14   1        0.62        0.33      4.77 o 
   5  14   1       21.14        9.96     15.58 o 
   6  14   1       10.26        5.24      7.63 o 
   7  14   1        1.64        0.16      4.19 o 
   8  14   1       17.75       10.87     13.22 o 
  -7  15   1        9.24       11.77      6.20 o 
  -6  15   1        7.41        6.53      5.32 o 
  -5  15   1       20.26        6.06     22.42 o 
  -4  15   1       14.47        7.31     13.08 o 
  -3  15   1        9.73        3.71      4.76 o 
  -2  15   1       13.21        8.55      5.62 o 
  -1  15   1       37.18       28.20      7.72 o 
   0  15   1        4.67        3.44      4.44 o 
   1  15   1        0.21        1.46      4.38 o 
   2  15   1        2.54       -0.35      3.99 o 
   3  15   1        2.99       -1.38      3.56 o 
   4  15   1        0.22        1.80      2.47 o 
   5  15   1        5.34        2.26      4.07 o 
   6  15   1        6.47        1.30      3.42 o 
   7  15   1        0.70       -0.56      4.44 o 
  -6  16   1        1.58       -0.01      4.25 o 
  -5  16   1       17.85        9.63     16.01 o 
  -4  16   1       20.57        3.08     11.67 o 
  -3  16   1        3.79       -0.01      2.97 o 
  -2  16   1        2.12        0.55      4.20 o 
  -1  16   1        1.80        6.28      4.85 o 
   0  16   1        0.22        2.11      4.49 o 
   1  16   1        0.03        0.80      4.02 o 
   2  16   1        0.00        3.92      4.61 o 
   3  16   1        1.32        0.94      3.76 o 
   4  16   1       19.27        2.41     10.53 o 
   5  16   1        0.12        2.03      4.27 o 
   6  16   1        3.58        2.63      7.07 o 
  -5  17   1        0.57        0.84      4.91 o 
  -4  17   1       24.27       12.92     21.28 o 
  -3  17   1        2.29       -1.04      3.69 o 
  -2  17   1       62.66       32.47     51.38 o 
  -1  17   1        0.12        2.54      4.48 o 
   0  17   1        0.02        3.82      4.87 o 
   1  17   1        3.26        6.05      5.44 o 
   2  17   1        0.86        2.00      4.74 o 
   3  17   1        0.94       -1.69      4.90 o 
   4  17   1       15.65        8.31      6.86 o 
  -2  18   1        1.88        5.31      4.91 o 
  -1  18   1       15.21       19.82      8.17 o 
   0  18   1       15.16       19.50      8.20 o 
   1  18   1        3.32        5.86      6.47 o 
   2  18   1        6.79        5.43      7.26 o 
 -13   0   2        2.06        3.83      6.22 o 
 -12   0   2        6.48        5.85      7.07 o 
 -11   0   2       31.58       34.47     12.39 o 
 -10   0   2        6.35        9.10      8.35 o 
  -9   0   2       44.92       52.92     12.07 o 
  -8   0   2       14.38       14.31      7.50 o 
  -7   0   2        1.60        2.07      4.04 o 
  -6   0   2      302.66      276.20     17.18 o 
  -5   0   2      361.79      345.53     12.26 o 
  -4   0   2     1797.91     1862.33     24.97 o 
  -3   0   2        0.84        1.12      1.64 o 
  -2   0   2      250.88      217.06      9.84 o 
  -1   0   2      204.20      179.14      3.55 o 
   0   0   2     5866.85     5377.84     41.38 o 
   1   0   2      410.42      368.39     17.50 o 
   2   0   2    61767.91    52133.55    193.12 o 
   3   0   2      119.85      123.45      9.57 o 
   4   0   2      776.03      788.77     24.89 o 
   5   0   2      163.23      140.68     12.77 o 
   6   0   2        2.09        2.02      4.52 o 
   7   0   2      107.46      120.26     14.31 o 
   8   0   2      152.19      158.02     18.14 o 
   9   0   2      111.18      125.79     18.03 o 
  10   0   2        6.09        5.37      8.08 o 
  11   0   2        0.78       -2.77      4.63 o 
  12   0   2        6.65        2.18      5.43 o 
 -13   1   2        2.78        1.79      4.58 o 
 -12   1   2      101.94       45.25     69.38 o 
 -11   1   2      278.93      403.69     30.85 o 
 -10   1   2       90.07      103.01     11.62 o 
  -9   1   2       30.76       28.96      6.98 o 
  -8   1   2      118.14      133.45     10.78 o 
  -7   1   2       32.03       24.61      5.36 o 
  -6   1   2      556.67      552.54     13.83 o 
  -5   1   2      919.68      982.03     16.68 o 
  -4   1   2      749.49      680.16     10.95 o 
  -3   1   2       31.61       25.51      1.45 o 
  -2   1   2      189.33      151.49      2.52 o 
  -1   1   2     3027.35     2883.31     15.77 o 
   0   1   2     2662.64     2495.97     15.45 o 
   1   1   2      811.40      742.09     10.98 o 
   2   1   2    39854.02    35418.55    309.28 o 
   3   1   2      389.51      407.71     11.36 o 
   4   1   2      206.02      237.03     10.12 o 
   5   1   2       67.02       73.39      6.86 o 
   6   1   2        3.28        3.56      3.32 o 
   7   1   2        1.12       -1.58      3.38 o 
   8   1   2       18.00       23.13      6.65 o 
   9   1   2        3.81        4.83      5.49 o 
  10   1   2       17.41       23.74      7.86 o 
  11   1   2        1.19        2.20      3.32 o 
  12   1   2        0.08        0.18      3.58 o 
 -13   2   2       13.51        8.65     10.56 o 
 -12   2   2       76.08       38.38     50.47 o 
 -11   2   2      154.54      194.51     22.60 o 
 -10   2   2       16.68       20.78      7.07 o 
  -9   2   2        7.89        5.36      3.17 o 
  -8   2   2        8.90       10.30      3.45 o 
  -7   2   2      285.23      284.31      8.78 o 
  -6   2   2        1.74        1.91      1.50 o 
  -5   2   2      184.00      170.06      4.93 o 
  -4   2   2      206.41      226.40      4.97 o 
  -3   2   2      741.13      701.54      7.39 o 
  -2   2   2        0.14        0.18      0.65 o 
  -1   2   2       59.25       40.09      1.74 o 
   0   2   2        0.01        0.16      0.91 o 
   1   2   2    19847.07    18117.79    213.21 o 
   2   2   2     3025.58     2870.06     54.58 o 
   3   2   2      197.69      167.96      7.71 o 
   4   2   2       19.81       23.55      4.42 o 
   5   2   2      155.64      176.39      9.80 o 
   6   2   2        0.67        1.44      2.72 o 
   7   2   2       42.68       47.65      7.86 o 
   8   2   2      125.78      141.99     12.12 o 
   9   2   2        0.18        1.52      4.91 o 
  10   2   2        3.26        5.96      4.32 o 
  11   2   2        0.49        0.00      2.60 o 
  12   2   2        0.34        0.81      3.16 o 
 -13   3   2        3.74        1.07      5.17 o 
 -12   3   2        3.70        1.14      3.72 o 
 -11   3   2       38.48       54.48     10.00 o 
 -10   3   2       11.96       10.71      6.05 o 
  -9   3   2       54.69       51.84      6.45 o 
  -8   3   2       44.40       46.82      5.67 o 
  -7   3   2       36.05       31.67      4.03 o 
  -6   3   2       50.07       49.08      3.47 o 
  -5   3   2      196.43      213.14      5.72 o 
  -4   3   2     2257.48     2426.07     16.79 o 
  -3   3   2     1644.02     1758.14     14.08 o 
  -2   3   2     1669.99     1661.62     11.45 o 
  -1   3   2      537.81      492.76      6.95 o 
   0   3   2     2007.77     1916.70     38.61 o 
   1   3   2     1164.29     1113.50     13.09 o 
   2   3   2      202.69      144.61      4.14 o 
   3   3   2     1700.01     1709.10     24.67 o 
   4   3   2      587.16      559.83     29.03 o 
   5   3   2       66.64       61.65      5.21 o 
   6   3   2      172.71      174.33     11.84 o 
   7   3   2       14.19       14.74      4.15 o 
   8   3   2        5.99        1.65      3.19 o 
   9   3   2        0.06       -0.35      3.56 o 
  10   3   2        0.13       -1.21      4.04 o 
  11   3   2        1.92        0.94      3.19 o 
  12   3   2        0.02        1.04      4.18 o 
 -13   4   2        2.11        5.02      5.46 o 
 -12   4   2        3.32        3.04      4.01 o 
 -11   4   2       47.73       63.98     15.74 o 
 -10   4   2       67.39       82.02     10.55 o 
  -9   4   2       11.57        9.37      4.04 o 
  -8   4   2       46.07       47.44      5.91 o 
  -7   4   2       12.14       14.29      3.07 o 
  -6   4   2      321.96      315.13      7.80 o 
  -5   4   2        0.01       -0.04      1.26 o 
  -4   4   2      166.44      189.07      5.25 o 
  -3   4   2       10.62        9.97      1.60 o 
  -2   4   2      910.46      990.11      9.54 o 
  -1   4   2       46.36       41.09      2.16 o 
   0   4   2     2286.60     2189.90     43.23 o 
   1   4   2      240.15      227.14      4.84 o 
   2   4   2     1395.84     1559.84     26.78 o 
   3   4   2     1134.75     1250.10     13.58 o 
   4   4   2        4.02        2.36      1.67 o 
   5   4   2        5.00        1.47      1.98 o 
   6   4   2       64.72       67.05      5.88 o 
   7   4   2       75.92       85.74      7.30 o 
   8   4   2       14.96       14.46      4.66 o 
   9   4   2        5.06        3.88      3.88 o 
  10   4   2       15.63       12.97      5.50 o 
  11   4   2        1.10        2.18      4.56 o 
  12   4   2        0.05        1.83      5.11 o 
 -12   5   2       76.16       31.60     46.27 o 
 -11   5   2       25.46       30.73     10.61 o 
 -10   5   2        0.64        1.45      5.10 o 
  -9   5   2        0.34        0.51      4.29 o 
  -8   5   2      110.63      111.65      6.92 o 
  -7   5   2       40.08       44.78      4.08 o 
  -6   5   2      344.81      368.60      8.66 o 
  -5   5   2      114.70      118.29      4.83 o 
  -4   5   2      488.19      531.94      8.87 o 
  -3   5   2      193.61      190.87      5.15 o 
  -2   5   2      964.07     1023.47     11.59 o 
  -1   5   2       60.48       53.49      2.69 o 
   0   5   2      269.33      237.39      7.30 o 
   1   5   2     1129.31     1243.86     12.02 o 
   2   5   2      454.60      489.50      9.79 o 
   3   5   2      195.28      231.64      6.21 o 
   4   5   2      673.99      693.08     12.74 o 
   5   5   2        1.02        0.81      1.76 o 
   6   5   2       29.97       29.19      4.78 o 
   7   5   2      101.03      118.58      8.55 o 
   8   5   2       49.47       59.40      7.33 o 
   9   5   2       14.78       21.91      5.68 o 
  10   5   2        8.34       11.53      5.42 o 
  11   5   2        2.52        6.80      5.42 o 
  12   5   2        6.99        4.89      8.76 o 
 -12   6   2       10.44        5.59      5.19 o 
 -11   6   2       39.94       26.08     15.80 o 
 -10   6   2       13.72       23.47      7.56 o 
  -9   6   2       14.62       18.42      6.60 o 
  -8   6   2       44.29       43.15      4.48 o 
  -7   6   2       52.88       55.53      4.45 o 
  -6   6   2       45.04       47.23      3.87 o 
  -5   6   2      177.97      179.04      6.01 o 
  -4   6   2       16.36       20.04      2.50 o 
  -3   6   2      192.93      176.43      5.27 o 
  -2   6   2        0.22       -0.13      1.07 o 
  -1   6   2      112.49      105.88      3.94 o 
   0   6   2       89.93       83.43      3.50 o 
   1   6   2     2809.58     3247.18     22.82 o 
   2   6   2       41.31       47.32      3.31 o 
   3   6   2      114.41      128.18      4.98 o 
   4   6   2       52.28       50.36      4.28 o 
   5   6   2       17.87       17.28      3.28 o 
   6   6   2       46.39       58.47      6.19 o 
   7   6   2       70.99       87.23      7.92 o 
   8   6   2       35.53       43.61      7.03 o 
   9   6   2        3.69        1.50      4.14 o 
  10   6   2        0.16       -3.17      3.85 o 
  11   6   2        1.37        0.27      4.79 o 
 -12   7   2        0.75        0.78      7.10 o 
 -11   7   2       12.67       13.95      6.95 o 
 -10   7   2       54.78       67.53     10.84 o 
  -9   7   2        8.59        7.51      5.83 o 
  -8   7   2        5.68        6.92      2.89 o 
  -7   7   2       11.95       10.43      2.88 o 
  -6   7   2      107.87      102.07      5.35 o 
  -5   7   2        9.61        9.94      2.28 o 
  -4   7   2      180.81      170.55      5.82 o 
  -3   7   2        3.90        4.02      1.57 o 
  -2   7   2      608.38      614.54      9.31 o 
  -1   7   2       16.42       18.31      2.47 o 
   0   7   2      416.81      444.17      7.89 o 
   1   7   2       36.48       27.42      2.75 o 
   2   7   2      687.46      804.82     12.24 o 
   3   7   2      322.12      357.15      8.21 o 
   4   7   2      250.74      266.25      8.56 o 
   5   7   2        2.41        0.57      2.04 o 
   6   7   2        6.84       10.07      3.28 o 
   7   7   2      180.18      209.39     11.26 o 
   8   7   2      226.37      293.80     13.92 o 
   9   7   2       89.86      110.57     10.23 o 
  10   7   2       25.98       34.63      7.48 o 
  11   7   2        3.14        5.80      5.38 o 
 -12   8   2        1.23        3.09      7.72 o 
 -11   8   2        6.48        7.16      6.24 o 
 -10   8   2        0.11       -2.51      5.58 o 
  -9   8   2        1.39        4.15      4.25 o 
  -8   8   2       24.14       23.81      4.13 o 
  -7   8   2       40.61       43.05      4.58 o 
  -6   8   2       48.20       44.99      4.22 o 
  -5   8   2      207.52      197.68      7.00 o 
  -4   8   2     1186.36     1206.66     15.24 o 
  -3   8   2      128.58      115.33      4.89 o 
  -2   8   2      131.32      130.04      4.87 o 
  -1   8   2        9.15        7.51      1.88 o 
   0   8   2      577.38      670.41     10.50 o 
   1   8   2       66.16       67.40      3.95 o 
   2   8   2      990.71     1111.45     15.09 o 
   3   8   2      160.78      173.77      6.14 o 
   4   8   2       40.98       39.15      4.21 o 
   5   8   2        0.39        2.58      2.39 o 
   6   8   2       48.43       52.14      5.62 o 
   7   8   2       60.62       71.84      6.51 o 
   8   8   2        0.01       -1.19      3.83 o 
   9   8   2        0.04       -2.82      4.19 o 
  10   8   2        0.48       -0.33      4.55 o 
  11   8   2        1.86       -0.20      6.77 o 
 -11   9   2        0.90       -1.62      6.88 o 
 -10   9   2       28.32       34.91      9.63 o 
  -9   9   2        0.09       -3.54      4.07 o 
  -8   9   2        9.92       14.05      3.77 o 
  -7   9   2        4.66        4.73      2.80 o 
  -6   9   2      648.96      739.41     14.11 o 
  -5   9   2       81.22       86.00      5.40 o 
  -4   9   2     1109.86     1123.78     15.41 o 
  -3   9   2       21.13       20.49      2.84 o 
  -2   9   2       97.02      101.61      4.72 o 
  -1   9   2       17.30       18.53      2.30 o 
   0   9   2      186.57      165.24      5.94 o 
   1   9   2       79.28       74.60      4.48 o 
   2   9   2      678.32      734.22     15.76 o 
   3   9   2       45.59       46.10      3.77 o 
   4   9   2       60.79       63.89      5.20 o 
   5   9   2       30.59       31.48      4.53 o 
   6   9   2        0.23       -0.42      2.61 o 
   7   9   2      135.63      169.59      9.48 o 
   8   9   2        0.17        0.90      4.73 o 
   9   9   2       10.90       14.67      6.84 o 
  10   9   2        0.62        3.55      6.49 o 
 -11  10   2       10.15       19.46      9.42 o 
 -10  10   2        1.02        1.53      5.30 o 
  -9  10   2        0.86        0.88      4.55 o 
  -8  10   2        0.31        1.95      3.64 o 
  -7  10   2       10.45       10.97      3.49 o 
  -6  10   2        0.78        0.87      2.68 o 
  -5  10   2       21.50       23.51      3.69 o 
  -4  10   2       10.20        8.71      2.67 o 
  -3  10   2      119.55      114.91      5.60 o 
  -2  10   2        4.02        4.70      1.95 o 
  -1  10   2       21.14       21.27      2.64 o 
   0  10   2        1.51        0.22      2.26 o 
   1  10   2        1.91        3.84      2.67 o 
   2  10   2        5.50        3.99      3.32 o 
   3  10   2       44.13       52.20      5.17 o 
   4  10   2        0.06       -1.34      2.58 o 
   5  10   2       10.77       12.25      4.34 o 
   6  10   2       29.27       34.63      6.40 o 
   7  10   2      148.20      172.21     12.76 o 
   8  10   2       10.64        9.10      6.15 o 
   9  10   2        6.61        9.26      6.80 o 
  10  10   2       32.25       44.51     10.60 o 
 -10  11   2       25.49       37.98      7.94 o 
  -9  11   2        2.50        2.55      5.07 o 
  -8  11   2        6.38        9.50      5.35 o 
  -7  11   2       94.51       93.86      7.94 o 
  -6  11   2       43.33       39.40      5.61 o 
  -5  11   2      555.00      614.68     13.20 o 
  -4  11   2       60.97       56.43      4.82 o 
  -3  11   2     1854.77     1999.30     60.12 o 
  -2  11   2        1.72        2.94      2.50 o 
  -1  11   2        4.05        4.55      3.05 o 
   0  11   2       77.62       73.12      6.74 o 
   1  11   2        0.77       -0.83      2.41 o 
   2  11   2      252.21      236.82      9.65 o 
   3  11   2       44.93       41.03      5.03 o 
   4  11   2       26.35       27.85      5.65 o 
   5  11   2       16.23       16.20      4.96 o 
   6  11   2        0.16       -2.14      3.36 o 
   7  11   2        2.07        0.11      3.99 o 
   8  11   2        4.59        1.06      2.95 o 
   9  11   2        0.64        0.58      6.14 o 
  10  11   2        6.39        6.44     10.48 o 
 -10  12   2        0.09       -1.97      9.68 o 
  -9  12   2       12.05       12.09      7.44 o 
  -8  12   2        4.70        3.36      5.95 o 
  -7  12   2       34.10       33.17      6.87 o 
  -6  12   2      120.15      129.06      9.99 o 
  -5  12   2       34.99       30.77      6.11 o 
  -4  12   2       13.81       12.39      4.41 o 
  -3  12   2        0.06       -1.59      2.42 o 
  -2  12   2       81.09       84.06      6.41 o 
  -1  12   2       25.64       27.10      5.37 o 
   0  12   2        8.42        4.52      3.23 o 
   1  12   2        0.67       -1.26      2.55 o 
   2  12   2      257.73      243.50     10.15 o 
   3  12   2        0.44        0.99      2.75 o 
   4  12   2      123.23      135.00      9.98 o 
   5  12   2       36.72       36.87      6.84 o 
   6  12   2        6.15        6.70      4.41 o 
   7  12   2       40.31       15.66     18.27 o 
   8  12   2        3.24       -1.75      4.11 o 
   9  12   2       15.08       11.62      7.96 o 
  -9  13   2       10.67       13.94     12.13 o 
  -8  13   2       39.77       67.92     14.95 o 
  -7  13   2       30.83       42.73     11.17 o 
  -6  13   2       58.10       65.03      9.37 o 
  -5  13   2       23.37       21.78      5.65 o 
  -4  13   2       23.25       18.06      5.31 o 
  -3  13   2       17.64       18.18      5.13 o 
  -2  13   2      116.10      129.22      9.52 o 
  -1  13   2       15.21       10.27      4.36 o 
   0  13   2       65.43       67.42      7.14 o 
   1  13   2       68.07       54.48      6.66 o 
   2  13   2      106.46      113.73      7.77 o 
   3  13   2       52.86       43.22      5.77 o 
   4  13   2        1.40        2.01      3.77 o 
   5  13   2       18.21       14.97      5.62 o 
   6  13   2       42.13       20.20     16.00 o 
   7  13   2       55.49       39.41     30.01 o 
   8  13   2       15.54       13.54      9.03 o 
  -8  14   2        0.22       -4.52      8.83 o 
  -7  14   2       11.11       12.16      6.85 o 
  -6  14   2        1.62       -3.75      3.75 o 
  -5  14   2        2.35       -2.09      4.14 o 
  -4  14   2        0.43       -1.40      3.87 o 
  -3  14   2       26.56       23.63      7.15 o 
  -2  14   2        7.57        8.68      5.19 o 
  -1  14   2       93.74       89.27     10.52 o 
   0  14   2       28.27       30.65      6.18 o 
   1  14   2      164.36      143.36     10.17 o 
   2  14   2       12.78       12.36      3.97 o 
   3  14   2        3.75        1.77      3.22 o 
   4  14   2        0.11       -0.46      3.71 o 
   5  14   2       14.58        5.81      6.13 o 
   6  14   2        1.03        4.67      3.57 o 
   7  14   2        2.09       -2.17      3.37 o 
  -7  15   2        2.29        4.57     10.42 o 
  -6  15   2        8.14        1.43      6.17 o 
  -5  15   2        3.09        1.43      2.63 o 
  -4  15   2        1.22        5.20      4.31 o 
  -3  15   2        0.25       -0.50      4.18 o 
  -2  15   2       22.09       14.66      6.39 o 
  -1  15   2       21.54       12.91      6.01 o 
   0  15   2        0.98       -1.94      3.77 o 
   1  15   2        0.70       -0.62      3.65 o 
   2  15   2        7.54        6.21      5.04 o 
   3  15   2       35.74       39.27      8.67 o 
   4  15   2        5.36        1.92      3.19 o 
   5  15   2        1.62        1.56      6.38 o 
   6  15   2        6.92        3.51      6.44 o 
  -6  16   2        8.39        5.24      4.47 o 
  -5  16   2        5.55        1.77      4.65 o 
  -4  16   2        5.13        2.30      6.14 o 
  -3  16   2       19.65        6.42     11.33 o 
  -2  16   2       15.68        4.84      7.50 o 
  -1  16   2       13.41        3.16      8.64 o 
   0  16   2        0.17        1.55      3.79 o 
   1  16   2        0.09        2.50      4.32 o 
   2  16   2        3.99        2.71      4.46 o 
   3  16   2       16.37       14.64      6.47 o 
   4  16   2        0.64        3.64      5.12 o 
   5  16   2        2.41       -0.35      3.82 o 
  -5  17   2        9.26        5.01     10.61 o 
  -4  17   2       68.30       35.70     55.08 o 
  -3  17   2        0.05        2.36      3.87 o 
  -2  17   2       34.66        9.34     18.70 o 
  -1  17   2        2.67        0.25      4.81 o 
   0  17   2        9.00       16.36      6.91 o 
   1  17   2        1.92        9.30      5.35 o 
   2  17   2       11.98       11.40      6.74 o 
   3  17   2        0.02        1.64      5.45 o 
   4  17   2        0.55        2.29      5.74 o 
  -2  18   2        0.00       -2.06      4.02 o 
  -1  18   2        6.81        4.48      9.84 o 
   0  18   2        0.42        3.77      6.21 o 
   1  18   2       13.92       22.28      8.95 o 
 -13   1   3        0.07        1.05      5.42 o 
 -12   1   3       13.49        9.82      6.09 o 
 -11   1   3        3.38        6.34      5.87 o 
 -10   1   3      220.57      243.80     16.18 o 
  -9   1   3      205.88      247.27     14.88 o 
  -8   1   3        0.00       -0.71      2.12 o 
  -7   1   3       11.92       10.19      3.18 o 
  -6   1   3      157.39      143.68      5.01 o 
  -5   1   3     1114.41     1124.34     11.74 o 
  -4   1   3     1033.12     1105.30      8.68 o 
  -3   1   3     1274.19     1190.06     10.15 o 
  -2   1   3      124.64      115.88      3.06 o 
  -1   1   3      473.31      394.92      5.36 o 
   0   1   3     2606.42     2462.02     34.03 o 
   1   1   3      739.00      691.83      9.69 o 
   2   1   3       11.61       13.54      2.31 o 
   3   1   3       68.42       66.76      5.73 o 
   4   1   3      437.55      430.51     16.43 o 
   5   1   3      120.58      109.74      8.48 o 
   6   1   3       19.10       20.64      5.43 o 
   7   1   3       12.20       15.55      5.46 o 
   8   1   3       40.04       46.79      8.86 o 
   9   1   3        9.03       10.11      6.21 o 
  10   1   3       10.40       12.93      7.13 o 
  11   1   3        0.30       -0.46      2.83 o 
  12   1   3        1.43       -0.22      3.94 o 
 -13   2   3        0.29       -0.56      4.81 o 
 -12   2   3       33.23        7.43     14.47 o 
 -11   2   3        6.20        4.07      5.83 o 
 -10   2   3      250.96      294.46     17.88 o 
  -9   2   3       12.78       15.66      5.94 o 
  -8   2   3      136.42      145.35      7.00 o 
  -7   2   3      118.94      128.64      5.89 o 
  -6   2   3        1.76        0.78      1.49 o 
  -5   2   3      159.12      137.79      3.93 o 
  -4   2   3       78.79       69.30      2.56 o 
  -3   2   3     2669.39     2664.42     20.30 o 
  -2   2   3        0.61        0.84      0.67 o 
  -1   2   3       84.64       75.09      2.37 o 
   0   2   3      237.75      227.89      4.56 o 
   1   2   3     2384.37     2313.26     69.22 o 
   2   2   3       64.84       63.08      3.54 o 
   3   2   3       79.49       60.16      5.44 o 
   4   2   3      247.47      252.82     10.95 o 
   5   2   3      118.43      121.76      8.90 o 
   6   2   3       75.70       75.24      9.49 o 
   7   2   3       11.34        9.79      5.07 o 
   8   2   3       83.45       96.61     10.81 o 
   9   2   3       15.78       13.25      6.62 o 
  10   2   3        0.51        1.07      4.10 o 
  11   2   3        1.42        1.30      3.40 o 
  12   2   3        0.13        0.34      4.59 o 
 -13   3   3       14.94        9.37      9.52 o 
 -12   3   3       15.17        3.79      4.18 o 
 -11   3   3       95.12      116.48     18.51 o 
 -10   3   3      287.40      333.95     18.88 o 
  -9   3   3       75.42       78.02      9.74 o 
  -8   3   3       64.08       62.78      5.24 o 
  -7   3   3       80.01       72.98      4.86 o 
  -6   3   3      320.99      341.49      7.43 o 
  -5   3   3     1095.45     1190.58     13.15 o 
  -4   3   3      818.42      889.33      9.13 o 
  -3   3   3     3956.86     4302.77     38.06 o 
  -2   3   3      412.18      439.36      5.93 o 
  -1   3   3     2518.34     2584.85     20.15 o 
   0   3   3     1405.82     1350.24     11.35 o 
   1   3   3       23.92       19.09      2.05 o 
   2   3   3       47.83       45.46      3.09 o 
   3   3   3      387.81      420.54     13.38 o 
   4   3   3       58.61       55.12      4.84 o 
   5   3   3      116.76      112.23      6.95 o 
   6   3   3       28.99       26.37      4.58 o 
   7   3   3       86.15       99.91      8.00 o 
   8   3   3        0.98        1.74      3.18 o 
   9   3   3       24.03       21.53      5.80 o 
  10   3   3       38.42       47.49     17.23 o 
  11   3   3        2.52        2.37      3.63 o 
  12   3   3        0.01        0.33      4.81 o 
 -13   4   3        0.77       -2.31      4.86 o 
 -12   4   3        0.85       -1.02      3.67 o 
 -11   4   3       22.77       25.16      8.14 o 
 -10   4   3       54.89       63.33      9.91 o 
  -9   4   3       20.75       19.86      4.99 o 
  -8   4   3        6.43        3.57      2.68 o 
  -7   4   3       41.91       39.74      3.65 o 
  -6   4   3        4.25        8.09      1.99 o 
  -5   4   3      234.96      244.59      6.16 o 
  -4   4   3      951.72     1064.62     11.58 o 
  -3   4   3        4.60        4.57      1.31 o 
  -2   4   3     1421.93     1526.55     10.90 o 
  -1   4   3       38.01       32.30      2.31 o 
   0   4   3      293.05      279.48      7.13 o 
   1   4   3        0.31        1.58      1.10 o 
   2   4   3      875.65      869.02     11.78 o 
   3   4   3       13.83       16.33      2.34 o 
   4   4   3      568.84      551.23     18.23 o 
   5   4   3       66.69       65.60      5.63 o 
   6   4   3       11.84       10.68      3.50 o 
   7   4   3       21.52       20.40      4.96 o 
   8   4   3       24.96       27.34      5.75 o 
   9   4   3        9.52       11.28      5.22 o 
  10   4   3        3.66        4.70      4.35 o 
  11   4   3        0.40        0.54      3.71 o 
 -13   5   3        4.85        4.04      6.36 o 
 -12   5   3        0.17       -2.36      3.82 o 
 -11   5   3        9.99        2.32      5.42 o 
 -10   5   3       64.17       67.40     10.45 o 
  -9   5   3      125.02      132.55      9.79 o 
  -8   5   3       70.92       73.27      6.03 o 
  -7   5   3      168.55      174.09      8.04 o 
  -6   5   3       13.26       10.65      2.28 o 
  -5   5   3        7.73        8.02      1.93 o 
  -4   5   3      881.52      953.75     11.70 o 
  -3   5   3      312.86      333.26      6.78 o 
  -2   5   3      622.77      624.81     12.34 o 
  -1   5   3      625.32      605.97     26.01 o 
   0   5   3      393.54      370.24      9.69 o 
   1   5   3      340.46      317.49      5.97 o 
   2   5   3      131.98      124.63      4.87 o 
   3   5   3      395.81      425.27      9.09 o 
   4   5   3       73.50       88.57      5.26 o 
   5   5   3       23.42       21.99      4.21 o 
   6   5   3       42.91       47.53      5.96 o 
   7   5   3       26.49       30.24      5.52 o 
   8   5   3        1.31        0.22      3.60 o 
   9   5   3       64.99       86.83      9.11 o 
  10   5   3        5.08        7.98      5.46 o 
  11   5   3        1.06        2.50      5.08 o 
 -12   6   3        0.35       -3.84      4.43 o 
 -11   6   3        0.01        3.84      4.78 o 
 -10   6   3       17.97       16.47      7.02 o 
  -9   6   3      111.18      117.93      9.52 o 
  -8   6   3        4.52        3.62      2.98 o 
  -7   6   3       35.00       31.58      3.74 o 
  -6   6   3        0.11        0.69      1.67 o 
  -5   6   3      153.01      157.89      5.69 o 
  -4   6   3        2.39        2.47      1.47 o 
  -3   6   3       38.30       36.56      2.88 o 
  -2   6   3       48.85       42.65      2.71 o 
  -1   6   3      456.03      442.92     12.62 o 
   0   6   3       32.26       29.38      3.72 o 
   1   6   3      134.17      123.91      6.40 o 
   2   6   3       20.36       21.63      2.69 o 
   3   6   3       47.17       42.87      3.31 o 
   4   6   3       47.49       52.00      4.03 o 
   5   6   3       26.15       31.47      4.25 o 
   6   6   3       33.87       37.60      5.59 o 
   7   6   3       34.05       41.19      6.32 o 
   8   6   3       25.99       36.08      6.87 o 
   9   6   3        0.00       -0.19      3.98 o 
  10   6   3        0.18       -0.97      4.39 o 
  11   6   3        9.24       11.53      6.15 o 
 -12   7   3        0.90        0.98      4.99 o 
 -11   7   3        1.32        3.76      3.46 o 
 -10   7   3       59.93       68.21     10.66 o 
  -9   7   3       10.89       11.46      4.23 o 
  -8   7   3        7.67       11.05      3.74 o 
  -7   7   3      144.74      144.64      6.57 o 
  -6   7   3        0.40       -0.13      1.85 o 
  -5   7   3        0.02        0.73      1.63 o 
  -4   7   3       35.79       35.57      3.34 o 
  -3   7   3       16.26       14.14      2.15 o 
  -2   7   3        7.95        7.48      1.59 o 
  -1   7   3      805.56      818.89     15.78 o 
   0   7   3        7.00        4.68      2.24 o 
   1   7   3      826.37      803.64     16.39 o 
   2   7   3      532.88      566.20     12.73 o 
   3   7   3        4.42        3.88      1.76 o 
   4   7   3      226.06      230.03      7.49 o 
   5   7   3      106.59      116.58      6.86 o 
   6   7   3        0.58        1.37      3.15 o 
   7   7   3        8.29        8.52      4.33 o 
   8   7   3        0.18        0.37      3.94 o 
   9   7   3        6.16       13.45      5.93 o 
  10   7   3        7.64       18.36      6.57 o 
  11   7   3        5.20        8.76      7.28 o 
 -12   8   3       10.04       11.85      8.68 o 
 -11   8   3       53.18       67.54     12.20 o 
 -10   8   3        2.69        2.20      5.72 o 
  -9   8   3       17.80       24.36      5.08 o 
  -8   8   3       22.48       25.17      4.90 o 
  -7   8   3       11.32       14.24      3.24 o 
  -6   8   3       72.13       78.28      5.10 o 
  -5   8   3       23.04       21.77      3.20 o 
  -4   8   3       64.64       59.36      4.06 o 
  -3   8   3       56.15       52.19      3.70 o 
  -2   8   3     1206.87     1156.74     16.21 o 
  -1   8   3       61.35       52.18      4.87 o 
   0   8   3       45.43       33.85      4.33 o 
   1   8   3       11.51        9.19      2.91 o 
   2   8   3      125.13      126.49      7.51 o 
   3   8   3       90.49       96.48      4.88 o 
   4   8   3      117.77      122.21      5.86 o 
   5   8   3        2.66        1.03      2.35 o 
   6   8   3        6.71        8.88      3.36 o 
   7   8   3       19.25       27.11      6.00 o 
   8   8   3       33.38       39.79      8.91 o 
   9   8   3       38.47       64.21     10.53 o 
  10   8   3        0.73        6.09      6.19 o 
 -11   9   3        0.33        0.51      6.55 o 
 -10   9   3        1.70        0.16      4.30 o 
  -9   9   3       10.59        8.57      4.27 o 
  -8   9   3       17.17       16.13      4.44 o 
  -7   9   3       90.82       81.12      5.90 o 
  -6   9   3       49.94       47.79      4.76 o 
  -5   9   3      795.18      862.34     18.47 o 
  -4   9   3     1305.71     1345.89     16.96 o 
  -3   9   3      704.72      693.55     16.96 o 
  -2   9   3      196.84      175.61      5.66 o 
  -1   9   3       81.88       79.30      6.14 o 
   0   9   3       99.86      105.99      7.15 o 
   1   9   3       16.00       12.32      3.45 o 
   2   9   3      249.09      255.90     10.87 o 
   3   9   3        0.76       -0.86      1.89 o 
   4   9   3       84.12       80.00      6.23 o 
   5   9   3       19.02       23.31      5.21 o 
   6   9   3       52.75       64.61      7.69 o 
   7   9   3        5.65        7.15      5.67 o 
   8   9   3       38.55       53.08     10.51 o 
   9   9   3       62.58      106.71     13.06 o 
  10   9   3       20.69       28.06      9.48 o 
 -11  10   3       13.27       17.89      9.10 o 
 -10  10   3       18.04       27.16      9.17 o 
  -9  10   3        4.63        6.78      4.53 o 
  -8  10   3        0.55        0.35      3.45 o 
  -7  10   3       78.46       78.40      6.15 o 
  -6  10   3       22.51       21.84      3.83 o 
  -5  10   3      701.36      776.98     17.00 o 
  -4  10   3      109.18      117.00      7.13 o 
  -3  10   3      497.71      493.41     12.64 o 
  -2  10   3        6.37        3.54      2.54 o 
  -1  10   3       32.37       30.00      4.93 o 
   0  10   3        4.83        5.12      2.90 o 
   1  10   3      100.69       93.59      7.06 o 
   2  10   3       42.35       37.10      5.45 o 
   3  10   3       14.00       13.79      3.42 o 
   4  10   3        0.41        1.97      2.66 o 
   5  10   3       15.78       11.66      4.49 o 
   6  10   3        1.92        3.85      3.98 o 
   7  10   3        0.17       -2.25      3.54 o 
   8  10   3       62.09       78.71     11.19 o 
   9  10   3       21.43       32.18      9.15 o 
  10  10   3        2.60        4.58      6.85 o 
 -10  11   3        1.67        2.50     10.21 o 
  -9  11   3        4.74        3.17      6.32 o 
  -8  11   3        1.31        1.64      5.35 o 
  -7  11   3        3.40        3.44      3.96 o 
  -6  11   3        7.00        4.10      3.41 o 
  -5  11   3      448.31      484.17     13.74 o 
  -4  11   3      104.68       99.50      6.89 o 
  -3  11   3      545.59      564.08     15.68 o 
  -2  11   3      225.13      223.17      9.26 o 
  -1  11   3        9.23        9.11      3.74 o 
   0  11   3       19.13       17.28      4.49 o 
   1  11   3       73.50       73.72      6.96 o 
   2  11   3        1.90        4.69      3.35 o 
   3  11   3      117.42      114.11      7.52 o 
   4  11   3        1.98        2.26      2.71 o 
   5  11   3        2.35        3.60      3.88 o 
   6  11   3        2.91       -1.61      3.70 o 
   7  11   3        1.09        1.83      4.25 o 
   8  11   3       33.87       49.31     10.19 o 
   9  11   3        6.43        9.64      7.10 o 
 -10  12   3        8.15        7.71     12.34 o 
  -9  12   3        6.47        8.13      6.53 o 
  -8  12   3       41.01       47.89     10.25 o 
  -7  12   3       10.94       13.89      6.48 o 
  -6  12   3       42.50       54.52      7.74 o 
  -5  12   3      172.14      182.83      9.37 o 
  -4  12   3       51.57       53.96      5.88 o 
  -3  12   3       10.78       10.46      3.59 o 
  -2  12   3      306.78      316.39     11.30 o 
  -1  12   3       26.03       25.23      5.34 o 
   0  12   3      126.63      137.79      9.41 o 
   1  12   3        0.34       -0.42      2.97 o 
   2  12   3        9.32        8.69      4.61 o 
   3  12   3        0.69        0.90      2.66 o 
   4  12   3        2.15        0.34      2.82 o 
   5  12   3        9.45       14.20      5.17 o 
   6  12   3       18.17       15.00     10.48 o 
   7  12   3        3.92        0.51      2.44 o 
   8  12   3        1.59        4.91      6.63 o 
   9  12   3        0.58        2.45      9.79 o 
  -9  13   3        9.81       15.64      8.59 o 
  -8  13   3        7.68        8.10      6.66 o 
  -7  13   3       10.64       15.81      7.34 o 
  -6  13   3       14.23       18.19      5.63 o 
  -5  13   3       21.24       22.54      5.84 o 
  -4  13   3       10.96       11.08      4.59 o 
  -3  13   3        3.07        1.75      3.82 o 
  -2  13   3       15.11       10.34      3.78 o 
  -1  13   3       19.43       18.91      5.27 o 
   0  13   3      111.61      100.91      8.76 o 
   1  13   3        2.63        2.28      3.54 o 
   2  13   3       24.85       19.49      4.47 o 
   3  13   3        7.38        7.67      3.52 o 
   4  13   3        6.33        6.59      3.77 o 
   5  13   3       23.46       16.59      9.01 o 
   6  13   3       10.24        4.77      6.91 o 
   7  13   3        7.83        3.66      3.53 o 
   8  13   3        0.93       -0.10      4.06 o 
  -8  14   3       10.49       29.15     13.78 o 
  -7  14   3        0.50        3.40      6.38 o 
  -6  14   3        0.33       -3.60      4.09 o 
  -5  14   3        1.73        1.19      4.30 o 
  -4  14   3        2.31        2.71      3.99 o 
  -3  14   3        0.36        2.17      3.99 o 
  -2  14   3        6.06        7.14      4.14 o 
  -1  14   3        7.94        7.55      4.24 o 
   0  14   3        6.74        5.27      3.95 o 
   1  14   3        2.83        2.95      3.64 o 
   2  14   3        3.80        2.29      3.27 o 
   3  14   3        0.27        0.37      3.20 o 
   4  14   3        0.38       -0.16      3.36 o 
   5  14   3        1.59        0.64      2.51 o 
   6  14   3        2.82       -1.24      3.04 o 
   7  14   3        0.50        1.81      4.39 o 
  -7  15   3       68.71       95.63     20.64 o 
  -6  15   3        0.51       -0.53      8.62 o 
  -5  15   3       35.95        6.33     23.32 o 
  -4  15   3        1.43       -1.89      2.86 o 
  -3  15   3       87.40       51.46     51.88 o 
  -2  15   3        1.33        0.59      4.29 o 
  -1  15   3       74.76       38.76     28.48 o 
   0  15   3        1.30       -0.50      3.88 o 
   1  15   3       28.60       23.49      5.99 o 
   2  15   3       11.18        8.43      3.85 o 
   3  15   3        1.02       -2.71      2.71 o 
   4  15   3        8.06        6.23      4.82 o 
   5  15   3        5.58        1.57      3.31 o 
   6  15   3        7.46        1.46      3.90 o 
  -6  16   3        1.80        0.59      8.62 o 
  -5  16   3        1.75        1.79      4.20 o 
  -4  16   3        8.53        8.85      6.28 o 
  -3  16   3        0.04        0.12      2.99 o 
  -2  16   3       49.91       17.21     29.04 o 
  -1  16   3        0.04       -2.17      2.67 o 
   0  16   3       69.16       15.85     36.46 o 
   1  16   3        8.65       12.03      5.60 o 
   2  16   3        3.18        2.69      4.72 o 
   3  16   3        5.54        7.18      5.66 o 
   4  16   3        0.11       -1.87      4.44 o 
   5  16   3        0.07        0.01      5.21 o 
  -4  17   3        0.02        4.49      4.85 o 
  -3  17   3        0.94        3.36      4.54 o 
  -2  17   3        0.04       -0.18      3.42 o 
  -1  17   3        0.80        2.39      3.75 o 
   0  17   3        5.79        3.95      3.94 o 
   1  17   3        0.32       -3.57      4.42 o 
   2  17   3        1.07        0.15      5.24 o 
   3  17   3        8.00       18.27      7.73 o 
 -13   0   4        0.36       -1.33      7.07 o 
 -12   0   4       19.88       33.03     12.77 o 
 -11   0   4       52.94       51.43     14.25 o 
 -10   0   4      968.96     1149.17     47.34 o 
  -9   0   4     1052.81     1123.69     43.51 o 
  -8   0   4      253.69      258.55     14.65 o 
  -7   0   4       68.48       67.61      7.58 o 
  -6   0   4      657.08      614.16     18.48 o 
  -5   0   4        8.88        8.04      3.19 o 
  -4   0   4      924.63     1038.72     20.12 o 
  -3   0   4       13.64       13.17      3.06 o 
  -2   0   4       91.22       48.18      2.75 o 
  -1   0   4       38.56       35.12      3.55 o 
   0   0   4      237.79      205.20     10.21 o 
   1   0   4     1110.89     1147.41     25.10 o 
   2   0   4       18.94       13.15      3.15 o 
   3   0   4     1962.67     2097.93     40.85 o 
   4   0   4      351.84      344.60     19.09 o 
   5   0   4       49.16       62.23     10.32 o 
   6   0   4        4.95        1.12      5.96 o 
   7   0   4        3.18        4.68      6.97 o 
   8   0   4        1.51        1.70      7.50 o 
   9   0   4       31.42       34.52     12.77 o 
  10   0   4        3.86       -3.19      8.24 o 
  11   0   4        4.60       -2.39      5.48 o 
 -13   1   4        2.09       -0.11      5.77 o 
 -12   1   4       30.93       40.11      9.57 o 
 -11   1   4       17.28       23.43     10.05 o 
 -10   1   4      294.32      328.40     18.67 o 
  -9   1   4        3.00        2.16      4.23 o 
  -8   1   4       81.75       83.68      7.24 o 
  -7   1   4        1.63        1.61      1.46 o 
  -6   1   4       50.26       35.43      2.63 o 
  -5   1   4       73.45       64.64      4.49 o 
  -4   1   4      814.00      841.21      9.27 o 
  -3   1   4      834.61      891.41      9.21 o 
  -2   1   4      845.08      838.48      9.79 o 
  -1   1   4      391.34      362.56      6.44 o 
   0   1   4      431.67      404.43      9.84 o 
   1   1   4       79.54       82.40      4.09 o 
   2   1   4     1602.83     1581.38     48.73 o 
   3   1   4     1404.86     1465.09     24.07 o 
   4   1   4     5756.85     6348.37     54.83 o 
   5   1   4        0.40       -0.13      2.87 o 
   6   1   4       40.94       46.20      7.35 o 
   7   1   4       23.53       26.99      7.34 o 
   8   1   4        0.34       -1.49      4.66 o 
   9   1   4        1.83       -0.26      5.09 o 
  10   1   4        0.42       -1.04      5.55 o 
  11   1   4        6.07        0.61      4.03 o 
 -13   2   4        1.25       -1.31      5.48 o 
 -12   2   4       17.36       12.04     10.11 o 
 -11   2   4       19.80       22.59      7.80 o 
 -10   2   4       22.00       22.49      7.30 o 
  -9   2   4      845.19      951.55     23.40 o 
  -8   2   4       29.14       26.02      5.21 o 
  -7   2   4      184.72      180.84      6.47 o 
  -6   2   4        1.75        1.52      1.20 o 
  -5   2   4      768.87      797.08     10.79 o 
  -4   2   4        9.37        8.54      1.66 o 
  -3   2   4      711.46      761.66      9.89 o 
  -2   2   4       21.38       23.30      2.06 o 
  -1   2   4     1282.55     1318.02     18.16 o 
   0   2   4      175.01      163.81      5.21 o 
   1   2   4      509.09      461.61     13.68 o 
   2   2   4        5.03        4.47      2.06 o 
   3   2   4     3636.84     4027.56     43.84 o 
   4   2   4     3029.72     3423.99     61.91 o 
   5   2   4      123.34      124.63      9.34 o 
   6   2   4        0.05        1.86      3.69 o 
   7   2   4        0.16        1.45      4.44 o 
   8   2   4        1.54       -0.09      5.02 o 
   9   2   4       12.54       14.94      6.91 o 
  10   2   4       23.28       13.78      9.67 o 
  11   2   4        0.35       -0.54      3.86 o 
 -13   3   4        0.33        0.27      4.70 o 
 -12   3   4        0.07        2.45      3.82 o 
 -11   3   4       29.19       38.08     12.92 o 
 -10   3   4       39.58       54.37      9.51 o 
  -9   3   4        1.30        1.47      3.40 o 
  -8   3   4      229.17      260.16     11.78 o 
  -7   3   4       84.47       73.42      6.48 o 
  -6   3   4       24.88       18.19      2.22 o 
  -5   3   4      183.33      171.89      4.27 o 
  -4   3   4      801.37      919.74      8.91 o 
  -3   3   4      822.69      877.90      8.55 o 
  -2   3   4     1420.83     1494.48     17.85 o 
  -1   3   4       48.74       51.62      2.41 o 
   0   3   4      724.70      740.70      8.04 o 
   1   3   4      121.14      119.81      5.08 o 
   2   3   4      633.22      606.48     11.87 o 
   3   3   4      658.16      690.87     20.46 o 
   4   3   4      292.28      237.52      9.74 o 
   5   3   4        9.49        6.01      2.86 o 
   6   3   4       42.98       43.59      5.72 o 
   7   3   4       26.09       34.85      5.93 o 
   8   3   4        9.50        7.84      4.51 o 
   9   3   4        0.62        0.19      3.73 o 
  10   3   4        0.13       -1.55      2.69 o 
  11   3   4        0.14       -0.04      3.89 o 
 -13   4   4        6.26        3.98      6.97 o 
 -12   4   4        7.81        1.77      3.81 o 
 -11   4   4       54.59       34.63     28.99 o 
 -10   4   4      188.92      206.73     12.45 o 
  -9   4   4        2.33        1.80      3.66 o 
  -8   4   4       25.64       24.72      5.21 o 
  -7   4   4        0.11        0.81      2.18 o 
  -6   4   4      197.09      175.07      5.55 o 
  -5   4   4        0.38        0.48      1.15 o 
  -4   4   4      567.57      599.18      8.01 o 
  -3   4   4       87.99       92.38      3.27 o 
  -2   4   4      473.50      491.42      7.17 o 
  -1   4   4      242.64      254.59      4.47 o 
   0   4   4      326.23      303.82      6.98 o 
   1   4   4        7.20        8.33      1.74 o 
   2   4   4       98.30      122.14      5.73 o 
   3   4   4      199.01      233.00      8.45 o 
   4   4   4      322.69      317.02     11.64 o 
   5   4   4      368.15      441.19     15.32 o 
   6   4   4      129.76      150.51     11.75 o 
   7   4   4        0.02        0.12      2.94 o 
   8   4   4        5.43        4.75      4.24 o 
   9   4   4        2.15        5.60      4.70 o 
  10   4   4       11.79        7.96      8.22 o 
  11   4   4        1.47        0.47      4.30 o 
 -12   5   4       14.39        3.68      9.07 o 
 -11   5   4       22.11        8.77      8.11 o 
 -10   5   4       84.56       92.00      9.31 o 
  -9   5   4       38.53       31.76      6.26 o 
  -8   5   4       90.61       87.26      6.42 o 
  -7   5   4        0.00        0.82      2.21 o 
  -6   5   4      561.63      547.68     11.36 o 
  -5   5   4       53.40       53.90      3.49 o 
  -4   5   4      177.62      175.13      5.25 o 
  -3   5   4      424.05      428.28      7.53 o 
  -2   5   4      936.03     1081.26     13.89 o 
  -1   5   4       20.99       18.84      2.30 o 
   0   5   4      415.29      400.99      6.89 o 
   1   5   4        4.41        3.75      1.07 o 
   2   5   4      512.91      519.82     13.06 o 
   3   5   4      935.47     1115.19     14.55 o 
   4   5   4      304.16      374.23     10.42 o 
   5   5   4        0.01       -2.17      2.36 o 
   6   5   4        6.97        7.50      3.52 o 
   7   5   4        2.83        5.92      3.90 o 
   8   5   4        0.16        0.06      3.62 o 
   9   5   4       70.88       97.78     17.98 o 
  10   5   4        8.58        6.88      6.45 o 
  11   5   4        7.88        7.75      5.37 o 
 -12   6   4        6.68        3.16      5.14 o 
 -11   6   4        2.32       -0.29      3.18 o 
 -10   6   4       14.01       18.51      5.74 o 
  -9   6   4      163.64      160.10     10.86 o 
  -8   6   4       43.57       39.99      5.22 o 
  -7   6   4       35.48       27.87      4.27 o 
  -6   6   4        0.22       -0.60      1.67 o 
  -5   6   4       10.02       10.29      2.19 o 
  -4   6   4       17.40       17.88      2.37 o 
  -3   6   4       82.18       81.00      3.81 o 
  -2   6   4       55.64       52.57      2.75 o 
  -1   6   4      181.37      186.14      7.56 o 
   0   6   4        1.43        0.99      1.84 o 
   1   6   4       31.76       30.12      4.08 o 
   2   6   4       55.04       55.80      3.70 o 
   3   6   4      238.06      257.08      7.36 o 
   4   6   4      342.23      435.03     11.36 o 
   5   6   4        5.85        9.49      3.59 o 
   6   6   4        4.75        2.75      3.34 o 
   7   6   4        0.45       -1.43      3.32 o 
   8   6   4        0.25        1.43      3.91 o 
   9   6   4       17.91       24.85      6.64 o 
  10   6   4       11.11       19.76      6.64 o 
  11   6   4        2.10       -1.04      6.85 o 
 -12   7   4        5.40        6.47      7.47 o 
 -11   7   4       12.46        3.67      6.94 o 
 -10   7   4       11.82        9.11      5.08 o 
  -9   7   4       37.69       33.73      6.56 o 
  -8   7   4        5.31        7.33      3.50 o 
  -7   7   4        1.52        3.38      2.80 o 
  -6   7   4       48.15       43.51      4.01 o 
  -5   7   4      209.37      193.35      6.55 o 
  -4   7   4       18.00       16.41      2.53 o 
  -3   7   4      209.27      190.16      5.66 o 
  -2   7   4       11.15        9.79      1.55 o 
  -1   7   4      160.61      144.77      7.21 o 
   0   7   4       28.34       25.34      3.87 o 
   1   7   4      156.44      143.71     10.88 o 
   2   7   4      333.25      381.89     12.44 o 
   3   7   4       79.78       93.84      4.77 o 
   4   7   4      115.63      132.61      6.26 o 
   5   7   4       10.13       11.10      3.90 o 
   6   7   4       40.59       44.00      6.51 o 
   7   7   4        0.25       -1.51      4.46 o 
   8   7   4       24.54       26.88      7.91 o 
   9   7   4       32.68       42.26      9.76 o 
  10   7   4        8.43       13.03     10.61 o 
 -12   8   4        0.02        0.57      5.57 o 
 -11   8   4        0.03        2.06      3.86 o 
 -10   8   4       16.65       21.60      6.09 o 
  -9   8   4       29.45       30.34      6.57 o 
  -8   8   4      125.25      139.35      8.43 o 
  -7   8   4        4.97        2.50      2.84 o 
  -6   8   4       30.89       28.36      3.71 o 
  -5   8   4       17.38       13.71      2.77 o 
  -4   8   4       42.92       41.47      3.70 o 
  -3   8   4        2.71        1.67      1.46 o 
  -2   8   4       77.53       69.57      4.95 o 
  -1   8   4        0.91       -0.73      2.10 o 
   0   8   4      462.88      488.05     14.71 o 
   1   8   4        0.53        0.30      2.12 o 
   2   8   4        0.42        1.69      2.33 o 
   3   8   4       55.97       58.00      5.29 o 
   4   8   4        0.85        2.08      2.35 o 
   5   8   4       38.34       34.65      6.09 o 
   6   8   4       28.36       39.80      8.35 o 
   7   8   4        5.67        7.47      5.58 o 
   8   8   4        2.96        1.95      5.02 o 
   9   8   4        8.19       13.28      6.70 o 
  10   8   4        8.78       14.41      7.90 o 
 -11   9   4        0.00        5.37      7.33 o 
 -10   9   4       38.25       37.63      7.19 o 
  -9   9   4        5.60        0.64      4.48 o 
  -8   9   4       60.97       74.94      7.00 o 
  -7   9   4        0.01       -0.28      2.93 o 
  -6   9   4        0.33        2.63      2.45 o 
  -5   9   4        7.99        6.81      2.47 o 
  -4   9   4      655.42      654.54     14.35 o 
  -3   9   4      220.12      215.13      8.52 o 
  -2   9   4     1690.39     1777.81     32.12 o 
  -1   9   4       23.94       19.82      4.13 o 
   0   9   4        0.17        1.58      2.34 o 
   1   9   4       39.91       40.62      5.23 o 
   2   9   4       90.61       90.27      7.22 o 
   3   9   4        0.85       -0.48      2.22 o 
   4   9   4      259.81      281.32     11.01 o 
   5   9   4       21.53       25.00      5.51 o 
   6   9   4        9.63       13.74      6.16 o 
   7   9   4       14.80       17.11      6.80 o 
   8   9   4        0.90        0.72      5.03 o 
   9   9   4       26.81       37.43      9.80 o 
  10   9   4        0.52        1.67      7.10 o 
 -11  10   4        1.07        1.12     12.23 o 
 -10  10   4        0.02       -0.13      5.93 o 
  -9  10   4        0.82        4.33      5.98 o 
  -8  10   4        0.56        0.60      3.86 o 
  -7  10   4        1.84        1.41      3.70 o 
  -6  10   4        6.70        4.85      3.13 o 
  -5  10   4      124.61      109.42      6.97 o 
  -4  10   4      328.28      332.41     11.53 o 
  -3  10   4       42.08       45.49      5.05 o 
  -2  10   4      261.50      257.97      9.69 o 
  -1  10   4      280.75      276.29     11.72 o 
   0  10   4        0.46       -0.90      2.51 o 
   1  10   4        3.34        3.10      2.99 o 
   2  10   4       11.00       12.11      3.93 o 
   3  10   4        5.28        2.25      2.70 o 
   4  10   4       11.91       11.56      3.71 o 
   5  10   4        2.43        4.32      4.02 o 
   6  10   4        1.94        2.19      4.12 o 
   7  10   4        0.55        1.45      5.48 o 
   8  10   4        1.69        2.55      5.44 o 
   9  10   4        0.58        0.87      5.99 o 
 -10  11   4       14.42       19.20     12.82 o 
  -9  11   4       19.00       35.69     13.72 o 
  -8  11   4       34.67       48.64      7.82 o 
  -7  11   4       15.51       18.12      5.56 o 
  -6  11   4       27.69       28.53      5.08 o 
  -5  11   4      324.71      353.40     12.14 o 
  -4  11   4       51.68       55.61      5.74 o 
  -3  11   4      733.98      771.82     16.93 o 
  -2  11   4      216.18      226.71      9.63 o 
  -1  11   4      723.55      791.09     20.11 o 
   0  11   4        0.62        1.16      2.93 o 
   1  11   4        8.15        6.65      3.62 o 
   2  11   4       33.41       25.34      5.36 o 
   3  11   4        0.30       -0.11      2.39 o 
   4  11   4      189.15      217.07     10.63 o 
   5  11   4       25.41       30.68      6.21 o 
   6  11   4       32.27       31.17      7.35 o 
   7  11   4        9.87       13.44      6.81 o 
   8  11   4       14.92       15.81      7.62 o 
   9  11   4       12.29       17.10      8.64 o 
 -10  12   4       29.39       53.67     18.30 o 
  -9  12   4       17.67       24.89     12.45 o 
  -8  12   4       27.82       42.85      9.83 o 
  -7  12   4        8.39        7.75      6.27 o 
  -6  12   4       15.32       21.61      5.86 o 
  -5  12   4       17.44       22.84      4.81 o 
  -4  12   4      201.25      202.72      9.81 o 
  -3  12   4       28.81       21.07      4.54 o 
  -2  12   4       15.23       16.59      4.08 o 
  -1  12   4      276.44      294.34     13.30 o 
   0  12   4        0.70       -0.22      3.10 o 
   1  12   4       24.50       20.95      5.16 o 
   2  12   4       12.21       18.94      5.07 o 
   3  12   4       30.20       24.37      4.82 o 
   4  12   4        6.04       11.27      4.07 o 
   5  12   4        0.04       -0.79      3.50 o 
   6  12   4        6.74        1.96      2.46 o 
   7  12   4        6.32        5.91      3.64 o 
   8  12   4       11.92       22.49      8.94 o 
  -9  13   4        5.09       13.30     13.35 o 
  -8  13   4        0.00       -0.07      5.73 o 
  -7  13   4       11.13        7.44      6.72 o 
  -6  13   4       18.74       31.18      8.44 o 
  -5  13   4       25.70       29.58      6.51 o 
  -4  13   4        0.93        1.41      3.12 o 
  -3  13   4        7.30        7.96      3.85 o 
  -2  13   4       33.79       30.59      5.27 o 
  -1  13   4        3.49        1.99      3.61 o 
   0  13   4      123.52      133.57      9.98 o 
   1  13   4       30.59       26.38      5.93 o 
   2  13   4        1.82        2.36      4.08 o 
   3  13   4       65.85       58.32      6.80 o 
   4  13   4       41.39       56.14      6.67 o 
   5  13   4        7.96        7.71      4.36 o 
   6  13   4        6.45        3.66      3.57 o 
   7  13   4        0.26       -0.77      3.88 o 
  -8  14   4        0.88        3.07      7.25 o 
  -7  14   4       58.65       51.70     10.90 o 
  -6  14   4       12.61       13.14      7.26 o 
  -5  14   4        0.01        1.91      4.46 o 
  -4  14   4        0.50        3.46      4.24 o 
  -3  14   4        8.88        8.48      4.74 o 
  -2  14   4        0.31       -2.73      3.54 o 
  -1  14   4       65.81       81.62      7.45 o 
   0  14   4       10.68       13.61      4.97 o 
   1  14   4        1.54       -0.04      3.23 o 
   2  14   4       19.16       19.40      4.78 o 
   3  14   4        8.71        6.82      3.63 o 
   4  14   4       11.59       15.04      4.62 o 
   5  14   4        5.03       10.41      5.10 o 
   6  14   4        0.45       -2.91      3.29 o 
  -7  15   4       22.11       32.18     14.63 o 
  -6  15   4        8.52       12.61     10.96 o 
  -5  15   4        2.36        6.93      5.79 o 
  -4  15   4        0.29        1.54      2.75 o 
  -3  15   4        0.00       -2.05      3.11 o 
  -2  15   4        1.04        1.74      3.64 o 
  -1  15   4        0.02        0.15      3.48 o 
   0  15   4       18.79       12.16     10.30 o 
   1  15   4        8.68        4.22      4.04 o 
   2  15   4        2.28        6.15      3.75 o 
   3  15   4       14.94       15.40      4.78 o 
   4  15   4        6.91        4.16      4.14 o 
   5  15   4        0.23       -1.87      4.67 o 
  -6  16   4       16.14       37.28     15.00 o 
  -5  16   4        2.84       -0.43      9.15 o 
  -4  16   4        0.78       -2.99      2.99 o 
  -3  16   4       14.87        3.74      4.87 o 
  -2  16   4        7.40        2.97      5.64 o 
  -1  16   4       21.03        9.61     13.54 o 
   0  16   4       19.65       11.27     11.73 o 
   1  16   4       10.15        4.90      7.34 o 
   2  16   4       10.44       13.52      4.69 o 
   3  16   4        3.57        5.68      4.12 o 
   4  16   4        2.85       10.55      5.60 o 
  -4  17   4       38.55       13.11     30.72 o 
  -3  17   4        0.16        3.39      3.98 o 
  -2  17   4       45.36       19.26     32.34 o 
  -1  17   4        0.02        2.71      4.06 o 
   0  17   4       12.03        1.53     12.34 o 
   1  17   4        0.35       -2.81      3.69 o 
   2  17   4        0.88       -2.80      5.37 o 
 -13   1   5        0.10       -1.51      5.89 o 
 -12   1   5        4.58        4.04      5.42 o 
 -11   1   5        0.62        0.11      5.07 o 
 -10   1   5        3.26        2.61      4.63 o 
  -9   1   5       63.54       55.52      6.98 o 
  -8   1   5     1649.46     1717.66     25.60 o 
  -7   1   5       96.75       88.83      6.12 o 
  -6   1   5       84.49       83.54      5.50 o 
  -5   1   5       18.93       19.40      3.07 o 
  -4   1   5      215.39      207.26      4.79 o 
  -3   1   5       82.93       85.94      2.66 o 
  -2   1   5      788.89      854.30     10.06 o 
  -1   1   5       36.46       37.13      2.80 o 
   0   1   5       68.53       73.51      5.16 o 
   1   1   5       62.97       60.07      5.00 o 
   2   1   5      209.11      202.52      6.54 o 
   3   1   5      688.33      744.04     15.34 o 
   4   1   5        8.98        2.46      3.67 o 
   5   1   5        9.28       13.64      4.82 o 
   6   1   5       67.83       57.66      9.47 o 
   7   1   5        2.58       -1.21      4.61 o 
   8   1   5        5.27        1.88      5.69 o 
   9   1   5        1.47        7.32      6.71 o 
  10   1   5       11.48        4.37      6.04 o 
  11   1   5        1.98        1.66      5.98 o 
 -13   2   5        1.60        5.54      6.81 o 
 -12   2   5        0.12        5.15      5.38 o 
 -11   2   5       18.02       16.76      7.00 o 
 -10   2   5      212.82      215.19     12.51 o 
  -9   2   5      314.25      333.71     14.38 o 
  -8   2   5      268.95      273.59     10.76 o 
  -7   2   5       29.22       31.20      4.49 o 
  -6   2   5       20.76       17.54      2.52 o 
  -5   2   5      381.47      406.59      7.75 o 
  -4   2   5        4.01        3.97      1.43 o 
  -3   2   5     3242.86     3386.52     20.73 o 
  -2   2   5      228.69      225.65      5.50 o 
  -1   2   5     4426.16     4427.24     76.75 o 
   0   2   5       21.65       19.32      2.71 o 
   1   2   5      250.45      233.46      6.32 o 
   2   2   5      106.99      120.95     10.00 o 
   3   2   5       14.54       16.99      3.48 o 
   4   2   5        1.38        0.05      2.91 o 
   5   2   5        1.86        2.37      3.64 o 
   6   2   5        1.05       -1.91      4.01 o 
   7   2   5       12.19       15.12      6.48 o 
   8   2   5        0.97        0.62      5.32 o 
   9   2   5        8.38       13.19      5.46 o 
  10   2   5        0.47        0.48      3.32 o 
  11   2   5        0.00       -2.19      4.29 o 
 -13   3   5        2.04        2.38      5.34 o 
 -12   3   5        4.63        3.47      5.26 o 
 -11   3   5       21.43       20.51      7.09 o 
 -10   3   5       12.13       18.26      5.29 o 
  -9   3   5      212.06      198.36     11.45 o 
  -8   3   5      380.58      383.84     14.50 o 
  -7   3   5       42.03       43.40      4.86 o 
  -6   3   5       59.49       49.34      3.71 o 
  -5   3   5       27.88       32.97      3.05 o 
  -4   3   5      263.29      254.53      6.34 o 
  -3   3   5      657.71      748.52     11.79 o 
  -2   3   5        8.72        8.85      1.66 o 
  -1   3   5        0.51        2.90      1.34 o 
   0   3   5       20.05       21.24      2.30 o 
   1   3   5      102.96      106.54      5.33 o 
   2   3   5      324.07      312.84      9.38 o 
   3   3   5       49.63       56.34      4.44 o 
   4   3   5       45.18       44.45      5.06 o 
   5   3   5      187.11      211.20     10.13 o 
   6   3   5       36.66       34.62      5.73 o 
   7   3   5       32.51       30.59      6.10 o 
   8   3   5        0.59        0.51      3.59 o 
   9   3   5        8.04       10.38      5.23 o 
  10   3   5       13.56       10.03      7.25 o 
  11   3   5        2.97        1.92      4.27 o 
 -13   4   5        2.26        0.85      4.99 o 
 -12   4   5       30.83       11.21     20.93 o 
 -11   4   5       13.72        3.54      7.63 o 
 -10   4   5        3.14        2.02      4.10 o 
  -9   4   5        4.93        5.76      4.02 o 
  -8   4   5        0.35        0.73      3.15 o 
  -7   4   5       15.54       12.29      3.94 o 
  -6   4   5      509.63      514.16     10.40 o 
  -5   4   5        9.08        9.05      1.59 o 
  -4   4   5      148.58      187.93      4.68 o 
  -3   4   5       16.28       15.49      1.86 o 
  -2   4   5     2233.46     2447.46     15.53 o 
  -1   4   5      378.40      403.77      7.25 o 
   0   4   5      128.57      141.47      3.48 o 
   1   4   5      136.42      145.55      5.96 o 
   2   4   5      228.17      251.39     10.34 o 
   3   4   5       22.57       21.86      3.28 o 
   4   4   5       17.88       20.98      3.66 o 
   5   4   5        0.37        0.56      2.82 o 
   6   4   5       31.06       25.84      5.21 o 
   7   4   5        1.63        3.04      3.77 o 
   8   4   5        1.47       -3.32      3.40 o 
   9   4   5        1.00       -0.77      3.92 o 
  10   4   5        1.04        0.75      3.93 o 
  11   4   5        2.83        1.46      4.98 o 
 -12   5   5        0.32       -1.91      4.04 o 
 -11   5   5       22.84        9.25      7.07 o 
 -10   5   5        0.20       -1.72      3.65 o 
  -9   5   5       33.26       25.45      5.88 o 
  -8   5   5        6.30        2.24      3.44 o 
  -7   5   5       31.85       22.89      3.88 o 
  -6   5   5       29.32       24.60      3.60 o 
  -5   5   5      182.74      181.52      5.57 o 
  -4   5   5       54.03       50.18      3.03 o 
  -3   5   5      139.78      135.97      4.18 o 
  -2   5   5       23.18       22.53      1.99 o 
  -1   5   5       94.41       91.70      4.31 o 
   0   5   5      187.56      185.70      5.66 o 
   1   5   5        0.58        0.75      1.17 o 
   2   5   5       23.42       26.28      4.20 o 
   3   5   5       25.39       24.49      3.65 o 
   4   5   5       32.49       32.55      4.41 o 
   5   5   5      103.40      110.64      8.11 o 
   6   5   5       27.50       32.11      5.73 o 
   7   5   5        6.89       13.22      4.88 o 
   8   5   5        2.10        2.46      3.97 o 
   9   5   5        1.31        2.00      2.98 o 
  10   5   5        1.63        3.08      4.17 o 
 -12   6   5        0.08       -2.13      4.59 o 
 -11   6   5       36.12       15.16     13.54 o 
 -10   6   5        0.00       -2.83      3.65 o 
  -9   6   5        0.76        2.29      3.78 o 
  -8   6   5       19.38       19.02      5.03 o 
  -7   6   5      497.29      483.18     12.74 o 
  -6   6   5        3.84        3.96      2.41 o 
  -5   6   5      426.46      443.07      9.01 o 
  -4   6   5       10.25       11.78      2.12 o 
  -3   6   5       68.80       65.97      3.53 o 
  -2   6   5        2.21        2.33      1.05 o 
  -1   6   5      120.55      130.77      5.39 o 
   0   6   5      388.19      386.37      7.27 o 
   1   6   5      831.03      875.57     18.00 o 
   2   6   5       32.36       34.20      3.42 o 
   3   6   5       87.74       95.20      5.54 o 
   4   6   5        1.74        0.89      2.33 o 
   5   6   5       25.11       22.95      4.84 o 
   6   6   5       68.55       90.51      8.07 o 
   7   6   5       21.36       25.46      9.52 o 
   8   6   5        3.74        6.18      5.68 o 
   9   6   5        0.26        4.19      4.19 o 
  10   6   5        2.04       -1.85      5.02 o 
 -12   7   5        7.91        3.20      6.36 o 
 -11   7   5       10.23        5.81      3.85 o 
 -10   7   5        1.07        2.59      4.47 o 
  -9   7   5       96.39       96.27      9.19 o 
  -8   7   5      212.87      202.60     11.49 o 
  -7   7   5      109.09       84.85      6.32 o 
  -6   7   5       17.94       16.66      3.54 o 
  -5   7   5      219.43      199.21      6.66 o 
  -4   7   5      130.73      114.36      5.00 o 
  -3   7   5      212.35      199.52      5.69 o 
  -2   7   5       86.40       82.93      5.25 o 
  -1   7   5       26.60       25.92      4.09 o 
   0   7   5       87.83       75.79      5.94 o 
   1   7   5        3.82        4.94      2.60 o 
   2   7   5        0.30        0.52      2.26 o 
   3   7   5       63.06       63.29      5.33 o 
   4   7   5       18.08       21.39      5.05 o 
   5   7   5        8.84       12.73      5.30 o 
   6   7   5        9.29       10.75      5.97 o 
   7   7   5        2.21       10.49      5.51 o 
   8   7   5        1.23        0.20      4.69 o 
   9   7   5        0.24       -0.67      5.66 o 
  10   7   5        6.58       11.65      7.71 o 
 -11   8   5        2.37       -1.34      3.72 o 
 -10   8   5       25.42       13.31     11.33 o 
  -9   8   5       91.71       83.30      8.82 o 
  -8   8   5       65.55       71.72      8.11 o 
  -7   8   5       43.86       39.54      5.18 o 
  -6   8   5       47.19       41.85      4.97 o 
  -5   8   5       15.33       13.98      2.83 o 
  -4   8   5       58.01       54.55      4.83 o 
  -3   8   5       38.20       37.07      4.31 o 
  -2   8   5      542.75      520.30     12.47 o 
  -1   8   5       52.62       48.01      5.24 o 
   0   8   5      415.94      384.67     12.78 o 
   1   8   5       17.80       14.25      3.71 o 
   2   8   5        1.19       -2.04      2.36 o 
   3   8   5       53.40       48.98      5.29 o 
   4   8   5      184.52      203.49      9.53 o 
   5   8   5        0.07        0.04      3.70 o 
   6   8   5        2.70        2.71      4.26 o 
   7   8   5        0.00        4.09      5.43 o 
   8   8   5        1.83       10.07      6.01 o 
   9   8   5        7.68        9.61      6.92 o 
 -11   9   5        0.35        0.64      4.81 o 
 -10   9   5       25.51        7.27     15.93 o 
  -9   9   5        0.02        0.90      5.27 o 
  -8   9   5        1.12        0.39      4.81 o 
  -7   9   5        0.68       -0.90      3.34 o 
  -6   9   5        0.19       -1.71      3.05 o 
  -5   9   5        0.92       -1.24      2.30 o 
  -4   9   5       24.54       25.18      4.08 o 
  -3   9   5        4.94        4.01      2.61 o 
  -2   9   5      626.05      677.82     15.25 o 
  -1   9   5        0.19       -0.06      2.52 o 
   0   9   5       55.91       54.66      5.87 o 
   1   9   5       57.60       60.95      6.27 o 
   2   9   5        9.11       12.93      3.94 o 
   3   9   5        5.79        2.95      2.54 o 
   4   9   5        1.18        1.90      2.71 o 
   5   9   5       35.91       39.59      8.55 o 
   6   9   5       20.90       29.52      7.84 o 
   7   9   5        1.71        4.02      4.99 o 
   8   9   5       13.11        4.97      6.04 o 
   9   9   5        0.74       -0.49      6.21 o 
 -11  10   5       32.52       48.81     11.90 o 
 -10  10   5       29.54       27.38      9.06 o 
  -9  10   5       87.19       97.76     16.81 o 
  -8  10   5       16.03       13.72      6.82 o 
  -7  10   5        2.50        1.79      3.85 o 
  -6  10   5        1.08        1.55      3.40 o 
  -5  10   5      139.77      120.34      7.41 o 
  -4  10   5       20.74       14.09      3.74 o 
  -3  10   5     2470.14     2724.49     33.66 o 
  -2  10   5      192.23      194.92      8.95 o 
  -1  10   5     1279.31     1367.35     25.79 o 
   0  10   5       48.12       52.14      6.34 o 
   1  10   5        0.64        1.03      2.65 o 
   2  10   5       16.12       20.63      4.92 o 
   3  10   5       70.83       85.42      6.89 o 
   4  10   5       20.84       16.29      4.28 o 
   5  10   5       18.69       21.86      5.20 o 
   6  10   5        1.31        1.73      5.00 o 
   7  10   5        0.14        0.53      4.52 o 
   8  10   5        2.08        3.50      5.70 o 
   9  10   5        0.07       -0.31      7.09 o 
 -10  11   5        2.38        5.43     11.49 o 
  -9  11   5        1.59        0.64      5.77 o 
  -8  11   5        2.79        8.04      6.13 o 
  -7  11   5       31.83       33.61      6.74 o 
  -6  11   5        6.11        9.73      4.75 o 
  -5  11   5      108.09      110.21      7.64 o 
  -4  11   5       65.66       67.97      6.47 o 
  -3  11   5       79.38       70.41      6.39 o 
  -2  11   5       13.73       11.75      3.72 o 
  -1  11   5        8.05        9.82      3.98 o 
   0  11   5        0.09        1.18      3.18 o 
   1  11   5        8.96        7.09      3.64 o 
   2  11   5        5.84        6.14      3.62 o 
   3  11   5        0.37       -1.46      2.53 o 
   4  11   5        0.11        0.56      2.64 o 
   5  11   5        1.79        1.28      4.80 o 
   6  11   5        1.05       -0.74      4.60 o 
   7  11   5        0.01        4.10      5.40 o 
   8  11   5        2.06        0.25      6.31 o 
  -9  12   5        0.30       10.64     11.86 o 
  -8  12   5        9.57        4.89      9.57 o 
  -7  12   5        0.56        2.14      4.63 o 
  -6  12   5       57.06       66.01      8.50 o 
  -5  12   5        1.23        0.32      3.59 o 
  -4  12   5        4.50        1.50      3.25 o 
  -3  12   5       50.32       54.23      6.22 o 
  -2  12   5       96.08      100.96      7.54 o 
  -1  12   5        2.88        2.61      3.44 o 
   0  12   5      132.21      133.79      9.86 o 
   1  12   5       23.41       25.78      5.87 o 
   2  12   5        0.01       -0.55      3.12 o 
   3  12   5        0.59        0.65      2.83 o 
   4  12   5       13.09        9.59      3.81 o 
   5  12   5        4.45        4.73      4.01 o 
   6  12   5        1.55        1.69      3.76 o 
   7  12   5        5.02        3.76      5.91 o 
  -9  13   5        2.70       10.80     12.98 o 
  -8  13   5       46.82       66.96     17.71 o 
  -7  13   5        4.64        8.20      6.53 o 
  -6  13   5       30.92       46.71     10.07 o 
  -5  13   5        0.92        3.77      4.49 o 
  -4  13   5       51.50       58.61      6.69 o 
  -3  13   5        9.75        9.08      3.91 o 
  -2  13   5        4.89        1.81      3.25 o 
  -1  13   5        2.67        1.09      3.64 o 
   0  13   5      117.70      129.92     10.25 o 
   1  13   5        0.00        2.80      3.74 o 
   2  13   5       78.45       82.07     13.88 o 
   3  13   5        4.46        1.84      3.20 o 
   4  13   5        1.97       -0.48      2.77 o 
   5  13   5        2.38       -2.86      3.34 o 
   6  13   5        0.00       -1.47      4.02 o 
   7  13   5        0.26       -5.44      5.66 o 
  -8  14   5       16.16       28.67     15.26 o 
  -7  14   5       14.99       19.57      7.38 o 
  -6  14   5       43.66       54.66     10.85 o 
  -5  14   5       80.12       89.00     11.98 o 
  -4  14   5        3.20        8.05      5.09 o 
  -3  14   5        5.95       11.74      4.39 o 
  -2  14   5        0.57        0.50      3.33 o 
  -1  14   5       47.62       56.70      7.08 o 
   0  14   5       13.04       13.02      5.13 o 
   1  14   5       20.98       14.15      8.28 o 
   2  14   5       24.03       15.30      7.20 o 
   3  14   5        6.81        1.18      3.34 o 
   4  14   5        1.90       -0.81      3.33 o 
   5  14   5        1.82        3.98      4.66 o 
   6  14   5        1.93        1.07      4.86 o 
  -7  15   5        9.09        7.31      8.35 o 
  -6  15   5        0.89        4.47      6.87 o 
  -5  15   5       41.82       54.07     11.27 o 
  -4  15   5        0.18        1.47      4.28 o 
  -3  15   5       26.41        9.99     11.42 o 
  -2  15   5        3.98        2.49      2.66 o 
  -1  15   5       25.16       10.35     15.76 o 
   0  15   5        4.28        1.38      2.80 o 
   1  15   5       21.47       10.61     10.56 o 
   2  15   5       16.91       10.21      3.71 o 
   3  15   5        5.89        6.13      4.13 o 
   4  15   5        0.31       -1.31      3.75 o 
   5  15   5        5.26        4.36      5.69 o 
  -5  16   5        7.80       14.36     12.13 o 
  -4  16   5        0.01        4.31      9.41 o 
  -3  16   5        4.44        2.17      3.46 o 
  -2  16   5        5.89        8.68      6.89 o 
  -1  16   5       10.51       10.20      5.87 o 
   0  16   5        7.85        5.15      5.31 o 
   1  16   5        3.96       -0.10      2.99 o 
   2  16   5       18.62       10.63      6.23 o 
   3  16   5        2.17       -0.30      4.11 o 
  -3  17   5        0.01       -0.74      4.23 o 
  -2  17   5        1.97       -0.97      6.97 o 
  -1  17   5        4.21        3.05      3.79 o 
   0  17   5       12.37        3.36      5.48 o 
   1  17   5        1.87        4.50      5.53 o 
 -13   0   6        0.01       18.51     11.59 o 
 -12   0   6        8.94       13.51      9.20 o 
 -11   0   6       16.09       20.58     10.53 o 
 -10   0   6       55.58       53.45      8.97 o 
  -9   0   6      149.60      148.56     12.50 o 
  -8   0   6     3748.57     4033.88     56.24 o 
  -7   0   6      412.83      402.70     17.18 o 
  -6   0   6      756.75      763.71     21.79 o 
  -5   0   6        3.69        2.83      2.73 o 
  -4   0   6      350.30      270.85     11.67 o 
  -3   0   6       47.85       46.12      4.70 o 
  -2   0   6     1255.32     1322.48     29.77 o 
  -1   0   6      229.64      228.10      9.62 o 
   0   0   6      488.56      498.90     19.52 o 
   1   0   6      233.69      254.66     14.68 o 
   2   0   6      371.17      356.68     23.40 o 
   3   0   6       84.87       79.25     10.96 o 
   4   0   6      175.03      204.08     16.97 o 
   5   0   6     1205.99     1468.88     45.10 o 
   6   0   6      731.94      906.32     38.61 o 
   7   0   6        4.87        7.02      8.51 o 
   8   0   6        0.85       -1.76      6.91 o 
   9   0   6        4.78       -1.33      8.30 o 
  10   0   6        0.29        0.21     11.01 o 
 -13   1   6        0.05       -2.39      6.11 o 
 -12   1   6        0.55        0.44      4.74 o 
 -11   1   6        0.06       -0.03      4.65 o 
 -10   1   6      170.55      179.14     16.03 o 
  -9   1   6        1.56        0.98      3.24 o 
  -8   1   6       61.81       66.67      6.42 o 
  -7   1   6     1669.40     1690.52     24.35 o 
  -6   1   6        9.42        7.71      2.68 o 
  -5   1   6       92.59       94.97      5.68 o 
  -4   1   6      169.96      169.89      4.84 o 
  -3   1   6      264.41      254.30      4.97 o 
  -2   1   6        1.80        0.96      1.27 o 
  -1   1   6       68.96       71.15      3.95 o 
   0   1   6       50.32       48.37      4.89 o 
   1   1   6      187.52      182.04      8.94 o 
   2   1   6       30.87       31.39      3.44 o 
   3   1   6       61.83       71.70      5.87 o 
   4   1   6       98.61      109.87      9.34 o 
   5   1   6      109.79      130.76     10.74 o 
   6   1   6        1.54       16.05     19.20 o 
   7   1   6        5.53        5.20      5.79 o 
   8   1   6        2.20        1.23      5.59 o 
   9   1   6        0.00       -1.87      6.37 o 
  10   1   6        0.26       -3.43      7.37 o 
 -13   2   6        0.76        5.11      7.20 o 
 -12   2   6        0.09        0.96      5.37 o 
 -11   2   6        8.67        7.46      4.60 o 
 -10   2   6        5.23        4.74      3.91 o 
  -9   2   6       62.15       56.68      6.30 o 
  -8   2   6       22.05       17.34      4.09 o 
  -7   2   6      153.72      156.12      8.06 o 
  -6   2   6        0.00        0.36      2.02 o 
  -5   2   6      253.22      221.74      5.93 o 
  -4   2   6        2.12        2.35      1.42 o 
  -3   2   6        3.57        4.38      1.56 o 
  -2   2   6       63.04       71.55      3.67 o 
  -1   2   6      202.59      201.32      6.13 o 
   0   2   6       73.15       77.11      4.73 o 
   1   2   6       49.75       50.76      3.67 o 
   2   2   6       18.27       15.87      4.00 o 
   3   2   6       72.48       70.18      5.60 o 
   4   2   6       71.88       84.67      8.38 o 
   5   2   6       61.04       59.03      8.48 o 
   6   2   6      446.89      611.69     22.74 o 
   7   2   6        0.00       -1.04      4.64 o 
   8   2   6        0.04       -0.42      5.79 o 
   9   2   6        2.00        0.61      3.82 o 
  10   2   6        0.01        0.36      3.67 o 
 -13   3   6        0.01        1.73      6.47 o 
 -12   3   6        4.24        7.57      6.30 o 
 -11   3   6        9.95        9.55      4.98 o 
 -10   3   6        5.79        3.79      3.94 o 
  -9   3   6      348.02      360.41     15.13 o 
  -8   3   6        4.41        2.44      2.83 o 
  -7   3   6      234.59      224.60      9.44 o 
  -6   3   6       38.01       37.52      4.45 o 
  -5   3   6        1.41        3.17      1.66 o 
  -4   3   6      171.71      165.57      5.53 o 
  -3   3   6      614.45      626.59      9.87 o 
  -2   3   6      730.85      765.43     10.62 o 
  -1   3   6      478.38      500.01     12.62 o 
   0   3   6       41.69       47.96      3.40 o 
   1   3   6      117.65      106.51      4.75 o 
   2   3   6        0.00       -0.15      1.80 o 
   3   3   6        1.32        1.97      1.95 o 
   4   3   6        1.03        0.71      2.17 o 
   5   3   6      227.59      259.47     17.55 o 
   6   3   6      134.69      151.21     10.21 o 
   7   3   6       38.53       39.52      6.92 o 
   8   3   6        0.13        0.10      3.88 o 
   9   3   6        2.07        0.73      3.10 o 
  10   3   6        0.14        1.34      4.11 o 
 -12   4   6       37.01       47.33     10.70 o 
 -11   4   6        2.57        2.05      4.07 o 
 -10   4   6       76.10       79.51      8.84 o 
  -9   4   6       73.53       74.37      8.21 o 
  -8   4   6      527.18      507.92     28.40 o 
  -7   4   6        0.25        0.22      2.41 o 
  -6   4   6      529.56      507.58     12.79 o 
  -5   4   6       12.71       12.19      2.38 o 
  -4   4   6      667.20      606.47     10.98 o 
  -3   4   6       61.90       65.93      3.71 o 
  -2   4   6       59.71       51.60      3.26 o 
  -1   4   6      204.10      214.84      6.12 o 
   0   4   6       29.13       27.36      2.42 o 
   1   4   6       32.35       32.43      3.94 o 
   2   4   6      171.86      169.12      8.32 o 
   3   4   6        1.61        2.88      2.22 o 
   4   4   6      260.15      306.55     10.49 o 
   5   4   6      485.97      621.74     18.73 o 
   6   4   6       39.82       33.27      7.44 o 
   7   4   6       16.24       18.45      5.38 o 
   8   4   6       14.02       17.41      5.95 o 
   9   4   6        0.38       -0.82      3.22 o 
  10   4   6        1.67        0.54      4.91 o 
 -12   5   6        0.97       -0.41      4.60 o 
 -11   5   6        8.08        4.83      4.75 o 
 -10   5   6       12.52       15.30      5.68 o 
  -9   5   6        4.72        5.26      4.13 o 
  -8   5   6       45.16       33.18      6.08 o 
  -7   5   6        0.29        1.59      2.90 o 
  -6   5   6        0.01        0.22      1.94 o 
  -5   5   6        0.50        1.90      1.85 o 
  -4   5   6       61.82       59.40      3.28 o 
  -3   5   6       28.55       29.50      2.60 o 
  -2   5   6       20.67       17.96      2.03 o 
  -1   5   6      141.25      145.95      4.24 o 
   0   5   6      252.35      277.25      8.65 o 
   1   5   6       11.43       14.93      2.27 o 
   2   5   6        2.38        1.96      2.22 o 
   3   5   6       10.74       13.35      3.05 o 
   4   5   6       17.29       16.18      3.72 o 
   5   5   6       19.76       30.03      5.60 o 
   6   5   6       31.56       36.75      6.39 o 
   7   5   6       14.36        9.76      5.65 o 
   8   5   6        6.42        1.51      5.37 o 
   9   5   6        0.10       -1.58      3.83 o 
  10   5   6        0.01       -3.90      4.94 o 
 -12   6   6        0.05        0.80      4.37 o 
 -11   6   6        9.07        4.18      3.65 o 
 -10   6   6        6.03        1.78      4.13 o 
  -9   6   6        5.27        2.38      3.92 o 
  -8   6   6       60.39       58.49      7.35 o 
  -7   6   6       63.31       41.80      6.06 o 
  -6   6   6        0.28        0.91      2.30 o 
  -5   6   6        6.89        1.81      2.26 o 
  -4   6   6       26.05       29.23      2.75 o 
  -3   6   6      212.47      215.23      5.48 o 
  -2   6   6        0.14        0.73      1.48 o 
  -1   6   6      466.86      442.53     12.56 o 
   0   6   6      201.08      218.69      9.46 o 
   1   6   6       12.06       11.42      3.27 o 
   2   6   6        6.93        7.05      3.90 o 
   3   6   6       15.28       18.77      4.64 o 
   4   6   6       28.56       30.13      5.82 o 
   5   6   6        5.31       11.18      5.62 o 
   6   6   6      161.16      221.16     15.64 o 
   7   6   6        0.52       -1.04      4.30 o 
   8   6   6        0.63        1.24      3.43 o 
   9   6   6        0.23        2.25      3.90 o 
  10   6   6        2.88        2.95      6.04 o 
 -12   7   6        3.33        3.06      4.59 o 
 -11   7   6        7.15        1.35      3.83 o 
 -10   7   6        0.60       -1.59      3.19 o 
  -9   7   6       24.95       27.87      6.28 o 
  -8   7   6       10.19       10.46      4.66 o 
  -7   7   6      275.50      226.11     11.33 o 
  -6   7   6      135.96      115.21      6.73 o 
  -5   7   6       50.45       46.30      5.90 o 
  -4   7   6      103.19       89.81      6.07 o 
  -3   7   6      172.70      163.48      7.20 o 
  -2   7   6       40.40       36.91      4.10 o 
  -1   7   6       18.09       14.89      3.65 o 
   0   7   6       19.56       20.75      4.09 o 
   1   7   6       38.58       35.08      4.91 o 
   2   7   6       48.05       53.42      5.91 o 
   3   7   6       47.48       51.79      6.21 o 
   4   7   6       34.68       45.37      6.88 o 
   5   7   6       25.27       25.65      7.61 o 
   6   7   6        7.40       16.19      6.39 o 
   7   7   6        0.55       -4.42      4.42 o 
   8   7   6        0.21        2.39      3.83 o 
   9   7   6        0.43        1.28      4.76 o 
 -11   8   6        1.46        3.22      5.19 o 
 -10   8   6       11.71        4.82      5.40 o 
  -9   8   6        6.92        3.77      5.54 o 
  -8   8   6      131.37       99.59     11.40 o 
  -7   8   6        0.46       -1.16      4.28 o 
  -6   8   6      217.34      217.90     11.14 o 
  -5   8   6        2.62        2.49      3.19 o 
  -4   8   6        0.03       -0.70      2.06 o 
  -3   8   6        0.21        0.41      2.25 o 
  -2   8   6      111.42      114.96      6.70 o 
  -1   8   6       96.70      103.05      7.29 o 
   0   8   6      110.59      113.94      7.88 o 
   1   8   6       98.49      102.94      7.63 o 
   2   8   6       46.29       45.79      5.86 o 
   3   8   6        2.39        1.77      3.01 o 
   4   8   6       23.55       23.38      5.31 o 
   5   8   6       24.56       29.66      7.60 o 
   6   8   6       13.95       15.25      6.54 o 
   7   8   6        0.37        3.91      4.99 o 
   8   8   6        9.77       20.18      7.95 o 
   9   8   6        3.23        1.97      6.64 o 
 -11   9   6        0.37        1.58      5.39 o 
 -10   9   6        1.49        1.39      4.42 o 
  -9   9   6       10.75        4.07      5.32 o 
  -8   9   6        1.73       -1.11      4.66 o 
  -7   9   6        1.87        2.17      4.62 o 
  -6   9   6        0.60       -2.66      3.09 o 
  -5   9   6        2.14        2.13      3.20 o 
  -4   9   6        0.02        1.19      2.39 o 
  -3   9   6       74.39       72.31      5.91 o 
  -2   9   6       17.73       16.79      3.71 o 
  -1   9   6      218.89      215.57     10.60 o 
   0   9   6      270.20      288.53     12.35 o 
   1   9   6       59.51       58.86      6.53 o 
   2   9   6       21.41       22.13      5.02 o 
   3   9   6       14.18       17.60      4.09 o 
   4   9   6        3.30        4.32      3.79 o 
   5   9   6       22.37       30.00      7.68 o 
   6   9   6       19.15       23.18      7.93 o 
   7   9   6        6.50       10.88      6.66 o 
   8   9   6        0.18        3.25      5.43 o 
 -10  10   6        0.66        1.26      4.53 o 
  -9  10   6        5.40        2.13      3.49 o 
  -8  10   6        2.38        2.96      5.35 o 
  -7  10   6       25.49       16.66      6.69 o 
  -6  10   6        0.44       -1.35      3.44 o 
  -5  10   6        8.33        6.78      4.09 o 
  -4  10   6       26.55       20.33      4.15 o 
  -3  10   6      415.95      415.77     13.87 o 
  -2  10   6      222.09      237.62     10.11 o 
  -1  10   6       69.84       75.69      7.65 o 
   0  10   6      251.83      285.32     12.80 o 
   1  10   6      217.39      220.64     11.82 o 
   2  10   6        4.14        6.10      3.85 o 
   3  10   6        1.05        3.26      2.94 o 
   4  10   6        1.81        4.74      3.02 o 
   5  10   6        0.15       -4.04      4.04 o 
   6  10   6        0.91        0.50      4.33 o 
   7  10   6        0.01        4.89      5.66 o 
   8  10   6        3.70        2.91      6.71 o 
 -10  11   6        5.37        4.09      7.79 o 
  -9  11   6        7.89        4.08      5.09 o 
  -8  11   6        1.23        2.27      4.84 o 
  -7  11   6       36.25       65.83     10.51 o 
  -6  11   6        3.56       -0.08      4.04 o 
  -5  11   6       67.93       72.13      8.16 o 
  -4  11   6        9.30       11.31      3.83 o 
  -3  11   6       90.64       97.27      8.53 o 
  -2  11   6      396.45      421.38     14.80 o 
  -1  11   6      136.73      145.46     10.98 o 
   0  11   6      175.30      191.53     11.25 o 
   1  11   6        7.71        5.74      4.03 o 
   2  11   6        0.91        0.05      3.34 o 
   3  11   6       10.43       11.28      3.80 o 
   4  11   6       10.93        7.87      3.73 o 
   5  11   6        3.37        2.55      4.91 o 
   6  11   6       22.56       27.35      8.35 o 
   7  11   6        4.56        6.06      6.45 o 
  -9  12   6        3.49        7.60      7.24 o 
  -8  12   6       93.11      141.04     15.10 o 
  -7  12   6        9.90       13.17      6.49 o 
  -6  12   6       71.30       89.98      9.41 o 
  -5  12   6        0.40        1.52      4.01 o 
  -4  12   6        0.00        2.75      3.94 o 
  -3  12   6        8.97        6.54      3.73 o 
  -2  12   6        9.94        5.61      3.61 o 
  -1  12   6      188.42      207.86     12.16 o 
   0  12   6       39.07       45.72      7.30 o 
   1  12   6      170.43      182.24     11.67 o 
   2  12   6       10.32        9.56      4.39 o 
   3  12   6       10.30        8.57      3.94 o 
   4  12   6        4.38        2.36      2.56 o 
   5  12   6       17.70       18.53      5.68 o 
   6  12   6       32.37       61.46     13.54 o 
   7  12   6        0.13       -0.26      6.42 o 
  -8  13   6       22.81       36.54     15.90 o 
  -7  13   6        3.68        6.25      5.51 o 
  -6  13   6       11.90       22.06      6.43 o 
  -5  13   6       20.91       25.54      6.68 o 
  -4  13   6        4.18        4.15      4.47 o 
  -3  13   6        2.97        2.40      3.37 o 
  -2  13   6        2.09        0.91      3.39 o 
  -1  13   6        8.19        8.64      4.59 o 
   0  13   6       68.07       85.18      8.58 o 
   1  13   6        3.91        5.57      4.09 o 
   2  13   6        3.97        2.15      4.15 o 
   3  13   6        2.52        0.96      1.99 o 
   4  13   6        3.08        4.31      3.31 o 
   5  13   6        3.70        8.08      4.99 o 
   6  13   6        0.00        0.64      6.85 o 
  -7  14   6       13.27       27.02     14.36 o 
  -6  14   6        2.61        5.91      5.82 o 
  -5  14   6      119.76      133.87     11.40 o 
  -4  14   6       17.26       25.33      6.60 o 
  -3  14   6        1.32        1.44      3.78 o 
  -2  14   6        0.91        1.90      3.63 o 
  -1  14   6       14.44       11.90      4.10 o 
   0  14   6       11.17        5.35      3.72 o 
   1  14   6       29.42       13.13     13.54 o 
   2  14   6       15.32        8.94      6.98 o 
   3  14   6        2.13        1.75      2.82 o 
   4  14   6        2.16       -0.15      3.68 o 
   5  14   6        2.40       -0.79      4.25 o 
  -6  15   6        0.18       -0.76      7.19 o 
  -5  15   6        3.06        8.00      7.01 o 
  -4  15   6        0.20       -1.52      4.89 o 
  -3  15   6        2.03        2.35      4.45 o 
  -2  15   6        0.01       -0.57      2.67 o 
  -1  15   6        2.07        1.90      2.75 o 
   0  15   6        9.92        5.00      6.69 o 
   1  15   6        0.47        1.44      2.98 o 
   2  15   6        1.51        4.04      3.24 o 
   3  15   6        0.16       -0.72      3.24 o 
   4  15   6        0.09       -0.75      4.04 o 
  -4  16   6       38.05       55.53     12.17 o 
  -3  16   6        5.15        3.07      7.13 o 
  -2  16   6        6.41        5.37      3.89 o 
  -1  16   6        3.15        2.08      3.40 o 
   0  16   6        5.88        3.66      3.77 o 
   1  16   6        8.92        4.99      4.65 o 
   2  16   6       25.74       15.80     12.38 o 
 -12   1   7        3.40       10.07      6.57 o 
 -11   1   7        0.85        1.36      2.93 o 
 -10   1   7       27.35       28.46      5.59 o 
  -9   1   7        4.98        4.84      3.67 o 
  -8   1   7      207.10      195.39      9.60 o 
  -7   1   7     1026.63     1046.23     23.15 o 
  -6   1   7     2483.08     2526.25     28.83 o 
  -5   1   7       11.99       10.07      2.80 o 
  -4   1   7      124.81      122.50      6.23 o 
  -3   1   7       72.74       66.62      3.82 o 
  -2   1   7       58.46       51.52      3.55 o 
  -1   1   7      540.75      567.17     10.99 o 
   0   1   7      103.99      113.37      6.19 o 
   1   1   7      332.90      343.32     19.52 o 
   2   1   7       15.30       15.32      3.08 o 
   3   1   7        0.08       -0.45      2.47 o 
   4   1   7        0.36        0.06      3.70 o 
   5   1   7       46.72       52.43      8.42 o 
   6   1   7        8.01        5.54      5.54 o 
   7   1   7        7.23       15.85      7.47 o 
   8   1   7        1.38       -0.88      6.40 o 
   9   1   7        0.21       -2.47      6.23 o 
  10   1   7        0.01        3.60      5.91 o 
 -12   2   7        6.49        3.79      5.81 o 
 -11   2   7        3.56        4.69      4.43 o 
 -10   2   7        0.37       -1.96      3.73 o 
  -9   2   7       67.89       69.47      7.06 o 
  -8   2   7       78.32       73.61      6.58 o 
  -7   2   7      292.27      260.11     10.42 o 
  -6   2   7       12.20        9.89      3.30 o 
  -5   2   7       22.01       18.96      3.53 o 
  -4   2   7        5.59        3.82      1.75 o 
  -3   2   7       23.01       20.14      2.58 o 
  -2   2   7        0.07       -0.80      1.36 o 
  -1   2   7     1273.31     1363.29     16.79 o 
   0   2   7       69.98       72.77      5.19 o 
   1   2   7      236.35      241.98      7.70 o 
   2   2   7        4.41        3.49      2.42 o 
   3   2   7       14.75       16.02      3.40 o 
   4   2   7       16.35       16.08      5.28 o 
   5   2   7       82.24       94.43     10.33 o 
   6   2   7        0.22       -0.79      4.71 o 
   7   2   7       12.24       14.93      7.43 o 
   8   2   7        9.65       12.64      5.78 o 
   9   2   7        0.32        1.19      4.68 o 
  10   2   7        0.01        0.60      5.44 o 
 -12   3   7       57.60       89.92     10.26 o 
 -11   3   7       26.61       40.15      7.70 o 
 -10   3   7       42.55       52.87      8.24 o 
  -9   3   7       18.00       19.65      4.63 o 
  -8   3   7      175.41      165.73      9.06 o 
  -7   3   7       62.26       50.89      5.62 o 
  -6   3   7      193.06      176.64      8.23 o 
  -5   3   7        7.56        5.89      2.62 o 
  -4   3   7      141.86      150.16      5.68 o 
  -3   3   7      255.47      269.87      7.15 o 
  -2   3   7        8.01        5.29      1.78 o 
  -1   3   7       96.40       84.38      4.62 o 
   0   3   7      425.01      468.90     10.03 o 
   1   3   7      452.32      439.81     15.15 o 
   2   3   7       14.37       14.36      3.52 o 
   3   3   7       39.62       45.06      4.75 o 
   4   3   7        2.14        2.87      2.78 o 
   5   3   7        0.01        0.52      3.32 o 
   6   3   7       11.13       14.56      5.03 o 
   7   3   7       17.30       17.05      5.53 o 
   8   3   7        2.12        5.61      4.85 o 
   9   3   7        1.86       -0.50      3.64 o 
  10   3   7        0.00        1.65      9.31 o 
 -12   4   7       62.68       99.40     10.75 o 
 -11   4   7        0.66        4.20      4.25 o 
 -10   4   7        7.08        1.26      4.10 o 
  -9   4   7       12.75       17.01      5.08 o 
  -8   4   7       22.56       26.71      4.88 o 
  -7   4   7        3.85        2.63      2.85 o 
  -6   4   7      178.71      184.21      8.36 o 
  -5   4   7        3.80        2.35      2.32 o 
  -4   4   7      398.88      402.00      9.01 o 
  -3   4   7        6.83        6.46      1.96 o 
  -2   4   7       95.73      107.84      4.66 o 
  -1   4   7      119.90      122.16      5.87 o 
   0   4   7      357.62      389.17      7.68 o 
   1   4   7        6.24        7.37      2.87 o 
   2   4   7        0.00       -0.18      2.54 o 
   3   4   7       23.73       28.99      4.21 o 
   4   4   7       75.03       85.60      6.57 o 
   5   4   7        4.79        2.57      3.44 o 
   6   4   7        2.87        1.54      3.67 o 
   7   4   7        1.49        3.08      5.11 o 
   8   4   7        0.70        0.28      3.24 o 
   9   4   7        4.93        3.95      4.44 o 
 -12   5   7       20.13       28.46      7.45 o 
 -11   5   7       28.99       31.27      6.94 o 
 -10   5   7       18.31       26.76      6.38 o 
  -9   5   7        1.21        1.70      3.54 o 
  -8   5   7        0.11        0.22      3.37 o 
  -7   5   7      114.34       92.80      6.93 o 
  -6   5   7        7.14        2.10      2.55 o 
  -5   5   7       40.39       42.94      4.03 o 
  -4   5   7       59.40       64.77      4.33 o 
  -3   5   7       69.09       64.01      4.02 o 
  -2   5   7       55.84       59.40      3.64 o 
  -1   5   7       18.61       19.15      2.57 o 
   0   5   7       73.32       77.12      5.64 o 
   1   5   7        4.81       10.16      4.43 o 
   2   5   7        3.09        0.28      3.09 o 
   3   5   7       22.69       23.07      5.12 o 
   4   5   7       19.34       23.69      5.43 o 
   5   5   7        6.34       10.44      7.05 o 
   6   5   7        0.23       -0.01      4.02 o 
   7   5   7        3.79        6.41      5.41 o 
   8   5   7        0.30       -0.23      3.72 o 
   9   5   7        1.12        1.57      4.65 o 
 -12   6   7       21.58       21.78     14.97 o 
 -11   6   7       20.01       10.25      5.54 o 
 -10   6   7        1.91       -0.81      2.91 o 
  -9   6   7      167.44      159.49     11.05 o 
  -8   6   7        1.05       -1.33      3.29 o 
  -7   6   7       24.70       22.32      5.07 o 
  -6   6   7        1.19       -0.54      2.55 o 
  -5   6   7       66.57       70.05      4.74 o 
  -4   6   7        9.53        8.57      2.89 o 
  -3   6   7      556.57      573.99     10.94 o 
  -2   6   7        0.98        2.18      1.83 o 
  -1   6   7      144.22      160.77     10.86 o 
   0   6   7       67.47       58.25      7.13 o 
   1   6   7       62.12       63.73      7.79 o 
   2   6   7      128.48      133.46     10.92 o 
   3   6   7       26.53       28.17      6.29 o 
   4   6   7        0.07        0.34      3.19 o 
   5   6   7       12.29       14.69      5.97 o 
   6   6   7        0.17       -2.39      4.36 o 
   7   6   7       17.08        9.39      5.61 o 
   8   6   7       10.86        8.16     10.93 o 
   9   6   7        0.27       -3.91      5.01 o 
 -11   7   7       22.36        8.19     15.26 o 
 -10   7   7       10.94        7.43      9.31 o 
  -9   7   7       30.32       19.40      8.56 o 
  -8   7   7        9.37        8.24      5.32 o 
  -7   7   7      298.61      254.03     21.89 o 
  -6   7   7       79.99       64.86      9.18 o 
  -5   7   7      565.10      503.41     15.68 o 
  -4   7   7       10.71       11.81      4.03 o 
  -3   7   7        0.04        0.48      2.25 o 
  -2   7   7      119.83      118.05      6.69 o 
  -1   7   7      168.38      166.70      8.92 o 
   0   7   7      129.09      145.87      8.73 o 
   1   7   7       35.05       35.99      6.92 o 
   2   7   7        4.87        3.06      3.94 o 
   3   7   7       60.02       68.63      7.35 o 
   4   7   7        3.10        1.47      3.60 o 
   5   7   7        4.50        3.02      5.11 o 
   6   7   7        1.86        2.05      5.08 o 
   7   7   7        6.62        6.31      6.38 o 
   8   7   7        2.97        3.78      4.60 o 
   9   7   7        0.50        0.27      5.31 o 
 -11   8   7        0.10       -3.47      4.97 o 
 -10   8   7       28.15       13.25     16.81 o 
  -9   8   7        4.55        3.66      4.56 o 
  -8   8   7        5.68        1.27      4.97 o 
  -7   8   7       13.17        8.31      5.38 o 
  -6   8   7      243.07      231.34     31.86 o 
  -5   8   7        0.33        0.02      3.12 o 
  -4   8   7        8.84        4.48      3.35 o 
  -3   8   7        0.03       -0.97      2.29 o 
  -2   8   7       90.42       84.61      6.22 o 
  -1   8   7        4.06        5.26      3.17 o 
   0   8   7      404.97      460.58     15.40 o 
   1   8   7       24.45       21.73      4.96 o 
   2   8   7        9.06       11.19      5.29 o 
   3   8   7        6.82        9.92      4.35 o 
   4   8   7        0.03       -0.72      3.29 o 
   5   8   7       15.70       14.87      6.52 o 
   6   8   7       10.14        2.14      7.31 o 
   7   8   7       12.24        1.66      4.89 o 
   8   8   7        1.68        4.03      5.31 o 
 -11   9   7       55.15       35.76     51.01 o 
 -10   9   7        1.50        3.29      4.51 o 
  -9   9   7        6.12        3.81      3.91 o 
  -8   9   7      154.33      148.39     19.84 o 
  -7   9   7       13.14       12.02      5.90 o 
  -6   9   7      101.08      106.25     12.34 o 
  -5   9   7       11.00        7.64      4.05 o 
  -4   9   7       27.56       24.93      5.43 o 
  -3   9   7       45.66       40.29      5.21 o 
  -2   9   7       51.38       46.90      5.40 o 
  -1   9   7      779.20      837.85     20.80 o 
   0   9   7        8.51        4.84      3.57 o 
   1   9   7      151.96      182.36     10.83 o 
   2   9   7       83.08       89.76      8.27 o 
   3   9   7        3.13        5.03      3.82 o 
   4   9   7        0.18        0.99      3.32 o 
   5   9   7        4.68        2.90      3.69 o 
   6   9   7       16.38       13.69      6.48 o 
   7   9   7        5.05       12.88      6.74 o 
   8   9   7        0.61        3.89      6.83 o 
 -10  10   7        1.24        4.57      5.21 o 
  -9  10   7       13.61        7.52      6.65 o 
  -8  10   7        5.40       -0.83      3.46 o 
  -7  10   7       65.59       63.49     10.32 o 
  -6  10   7        0.82       -0.21      4.31 o 
  -5  10   7       25.09       23.41      5.74 o 
  -4  10   7        2.86        1.33      3.55 o 
  -3  10   7        0.88       -1.41      2.50 o 
  -2  10   7        4.89        5.06      3.22 o 
  -1  10   7      717.47      823.29     21.50 o 
   0  10   7      164.33      184.98     14.93 o 
   1  10   7      241.55      276.95     13.49 o 
   2  10   7        1.21        1.82      3.58 o 
   3  10   7        2.90        3.75      3.58 o 
   4  10   7        0.69       -2.14      3.33 o 
   5  10   7        1.23       -1.26      2.29 o 
   6  10   7        1.15       -1.43      4.63 o 
   7  10   7        0.10       -0.31      5.59 o 
  -9  11   7       37.73       26.97     35.10 o 
  -8  11   7        0.02       -0.16      3.95 o 
  -7  11   7       41.04       22.21     23.93 o 
  -6  11   7        1.16       -1.08      3.87 o 
  -5  11   7        1.47       -1.77      3.70 o 
  -4  11   7        9.58        5.90      4.25 o 
  -3  11   7      118.27      117.00      8.14 o 
  -2  11   7        7.74        8.81      3.80 o 
  -1  11   7       61.07       60.70      7.65 o 
   0  11   7       51.30       62.14      7.42 o 
   1  11   7       92.53       97.10     11.73 o 
   2  11   7        8.41        8.21      4.23 o 
   3  11   7        8.13       11.67      4.13 o 
   4  11   7        0.01        0.67      2.18 o 
   5  11   7        3.70        2.72      3.26 o 
   6  11   7        0.55       -1.09      5.70 o 
   7  11   7        1.22        3.39      7.75 o 
  -9  12   7        0.24       -0.37      7.27 o 
  -8  12   7       16.63        5.47     13.24 o 
  -7  12   7        2.62        0.76      3.56 o 
  -6  12   7        3.22        2.17      4.30 o 
  -5  12   7       11.04       13.84      5.39 o 
  -4  12   7        1.10       -0.67      3.92 o 
  -3  12   7       17.56       16.93      5.48 o 
  -2  12   7       93.15      105.00      8.05 o 
  -1  12   7        6.56       10.31      4.58 o 
   0  12   7       18.76       21.67      5.90 o 
   1  12   7        7.19        8.84      4.54 o 
   2  12   7        0.25       -3.50      3.50 o 
   3  12   7        0.00        0.94      2.31 o 
   4  12   7        5.55        3.52      3.37 o 
   5  12   7        0.00       -0.79      3.89 o 
   6  12   7        1.66       -5.44      5.44 o 
  -8  13   7       40.66       82.03     14.81 o 
  -7  13   7        9.78       13.99      7.88 o 
  -6  13   7       94.79      144.43     12.13 o 
  -5  13   7        0.08       -3.31      4.19 o 
  -4  13   7      135.30      159.45     11.74 o 
  -3  13   7       55.60       60.12      8.59 o 
  -2  13   7        4.88        5.10      4.05 o 
  -1  13   7       12.52       12.33      5.08 o 
   0  13   7        9.88        4.36      4.32 o 
   1  13   7        0.89        1.72      3.31 o 
   2  13   7       33.40        7.17     25.58 o 
   3  13   7        9.73        9.04      3.04 o 
   4  13   7        1.41        1.61      3.12 o 
   5  13   7        0.02        3.37      6.62 o 
  -7  14   7        4.81       -3.30     12.61 o 
  -6  14   7        0.29        1.62      4.68 o 
  -5  14   7        3.25        5.89      5.01 o 
  -4  14   7        3.47        5.78      5.01 o 
  -3  14   7       51.29       72.51      9.20 o 
  -2  14   7        2.27        6.11      3.88 o 
  -1  14   7       36.35       24.46     15.74 o 
   0  14   7        7.86        6.19      3.38 o 
   1  14   7       43.79       33.00     23.06 o 
   2  14   7       30.27       16.04     11.70 o 
   3  14   7        7.86        2.98      3.42 o 
   4  14   7       27.01       23.10     14.50 o 
  -5  15   7       16.00       24.32      9.79 o 
  -4  15   7        1.77       -0.07      7.16 o 
  -3  15   7        5.28        4.57      5.42 o 
  -2  15   7        6.47       10.62      4.94 o 
  -1  15   7        0.05       -0.54      2.86 o 
   0  15   7        5.42        7.07      4.81 o 
   1  15   7        5.19        2.72      4.00 o 
   2  15   7        0.90        1.71      3.45 o 
  -2  16   7        8.07        8.28      8.55 o 
  -1  16   7        4.45        7.68      4.10 o 
   0  16   7        5.22        1.54      5.48 o 
 -12   0   8       47.42       44.09     14.36 o 
 -11   0   8        0.00        1.21      3.17 o 
 -10   0   8        2.15        6.37      6.20 o 
  -9   0   8       14.45       14.01      6.12 o 
  -8   0   8      643.76      668.37     24.72 o 
  -7   0   8        3.48        3.28      4.42 o 
  -6   0   8      857.28      899.92     25.74 o 
  -5   0   8      632.21      638.87     20.76 o 
  -4   0   8      170.61      193.02     11.52 o 
  -3   0   8       76.67       71.74      5.25 o 
  -2   0   8       66.03       65.66      5.21 o 
  -1   0   8       38.02       35.65      5.60 o 
   0   0   8       59.39       56.06      8.83 o 
   1   0   8      106.93      130.42     12.82 o 
   2   0   8       61.28       69.18      7.64 o 
   3   0   8       81.69      102.61      9.68 o 
   4   0   8       78.78       91.43     14.20 o 
   5   0   8        0.00        7.71      7.61 o 
   6   0   8       26.58       24.41     11.06 o 
   7   0   8      182.04      247.22     24.73 o 
   8   0   8       19.74       26.91     14.04 o 
   9   0   8        0.11       -0.53     11.81 o 
 -12   1   8        0.08       -0.20      3.92 o 
 -11   1   8        0.01       -1.44      2.41 o 
 -10   1   8        6.30        4.71      3.89 o 
  -9   1   8       31.13       31.57      5.68 o 
  -8   1   8       43.17       46.60      6.05 o 
  -7   1   8      277.22      282.09     11.11 o 
  -6   1   8     1764.43     1832.96     25.69 o 
  -5   1   8     1080.78     1091.77     18.98 o 
  -4   1   8      184.84      195.21      8.14 o 
  -3   1   8       36.32       31.67      2.80 o 
  -2   1   8      115.35      113.67      5.22 o 
  -1   1   8        3.00        1.95      1.70 o 
   0   1   8        7.50        5.95      2.62 o 
   1   1   8        6.28        3.19      4.31 o 
   2   1   8        0.00       -0.44      2.24 o 
   3   1   8        0.37       -0.09      2.95 o 
   4   1   8        4.01        4.14      4.57 o 
   5   1   8       15.18       18.20      6.60 o 
   6   1   8        2.16        3.60      5.79 o 
   7   1   8       14.28       18.71      8.21 o 
   8   1   8       52.82       86.58     13.50 o 
   9   1   8        0.49        2.05      5.56 o 
 -12   2   8        0.03        1.93      4.84 o 
 -11   2   8        3.18        0.03      3.18 o 
 -10   2   8        1.23        1.16      3.56 o 
  -9   2   8        2.41        1.94      3.28 o 
  -8   2   8        0.43       -0.89      3.02 o 
  -7   2   8      514.14      504.30     14.51 o 
  -6   2   8       19.87       21.44      4.13 o 
  -5   2   8      503.27      476.29     12.82 o 
  -4   2   8        7.44       11.16      3.07 o 
  -3   2   8       27.69       20.98      2.92 o 
  -2   2   8        7.40        7.41      2.23 o 
  -1   2   8      198.88      211.46      7.56 o 
   0   2   8      129.29      120.31      6.02 o 
   1   2   8        5.39        6.61      2.49 o 
   2   2   8       18.60       22.23      3.37 o 
   3   2   8        4.33        2.70      2.62 o 
   4   2   8        0.30       -0.65      2.92 o 
   5   2   8        0.33        1.59      3.62 o 
   6   2   8       57.80       77.21      9.78 o 
   7   2   8        0.73        0.95      3.26 o 
   8   2   8        4.70        8.08      5.35 o 
   9   2   8        2.90        4.14      6.91 o 
 -12   3   8        0.01        0.77      4.61 o 
 -11   3   8        4.22        4.27      4.62 o 
 -10   3   8       16.84       16.27      5.29 o 
  -9   3   8       45.13       52.29      6.57 o 
  -8   3   8       54.28       64.47      6.64 o 
  -7   3   8      225.13      209.37      9.73 o 
  -6   3   8       48.50       32.94      4.80 o 
  -5   3   8       57.49       51.53      5.26 o 
  -4   3   8       81.47       70.41      5.41 o 
  -3   3   8       80.45       84.57      4.74 o 
  -2   3   8      227.44      226.71      7.09 o 
  -1   3   8       83.72       82.63      5.13 o 
   0   3   8       98.71      100.07      5.59 o 
   1   3   8       38.25       39.57      4.15 o 
   2   3   8        0.27       -1.06      3.04 o 
   3   3   8       13.74       10.97      3.46 o 
   4   3   8        2.56        4.35      3.04 o 
   5   3   8        0.24        1.11      3.31 o 
   6   3   8        1.52        5.86      4.40 o 
   7   3   8        0.68       -0.70      2.35 o 
   8   3   8       20.80       14.83      6.34 o 
   9   3   8        2.26       -3.20      7.03 o 
 -12   4   8        3.11        6.50      5.64 o 
 -11   4   8        2.74        5.74      4.75 o 
 -10   4   8       24.11       32.74      6.89 o 
  -9   4   8        0.86        1.51      3.29 o 
  -8   4   8       37.08       45.69      6.04 o 
  -7   4   8        1.04        0.39      2.75 o 
  -6   4   8      183.64      176.48      8.62 o 
  -5   4   8        5.81        7.75      3.02 o 
  -4   4   8      104.50      100.29      5.34 o 
  -3   4   8        2.50        0.88      1.95 o 
  -2   4   8       34.45       26.26      3.25 o 
  -1   4   8       21.50       24.66      3.36 o 
   0   4   8        2.32        4.55      2.92 o 
   1   4   8       82.81       78.33     13.30 o 
   2   4   8        2.39        0.52      3.45 o 
   3   4   8        1.11        2.37      3.30 o 
   4   4   8        1.56        4.47      3.71 o 
   5   4   8        2.94        7.27      5.14 o 
   6   4   8       31.97       31.66      8.38 o 
   7   4   8       90.81        2.17      4.89 o 
   8   4   8        8.80        3.10      4.79 o 
   9   4   8        0.40       -0.58      5.27 o 
 -12   5   8        0.02       -4.65      4.68 o 
 -11   5   8       24.47       37.81      7.96 o 
 -10   5   8       41.57       50.90      8.15 o 
  -9   5   8        2.99        4.43      4.19 o 
  -8   5   8        8.06        3.97      3.59 o 
  -7   5   8        0.01        1.34      2.92 o 
  -6   5   8      449.61      423.31     12.71 o 
  -5   5   8        8.72        4.55      2.57 o 
  -4   5   8      173.45      183.58      8.17 o 
  -3   5   8        0.21       -0.89      2.18 o 
  -2   5   8       28.49       26.96      4.03 o 
  -1   5   8      203.19      225.22     12.69 o 
   0   5   8        0.17        1.81      3.23 o 
   1   5   8       23.62       32.06      6.91 o 
   2   5   8        0.00       -2.62      3.27 o 
   3   5   8        9.62       12.32      4.51 o 
   4   5   8        9.61        7.47      4.25 o 
   5   5   8        0.13       -0.18      3.84 o 
   6   5   8        1.70       -0.22      4.68 o 
   7   5   8       30.16        1.21      2.66 o 
   8   5   8        0.02        1.20      4.78 o 
 -11   6   8        5.82        2.19      5.56 o 
 -10   6   8        0.87        0.45      4.59 o 
  -9   6   8       38.82       29.60      8.09 o 
  -8   6   8        0.75       -0.68      4.02 o 
  -7   6   8       39.15       33.07      7.88 o 
  -6   6   8       19.09       12.56      4.42 o 
  -5   6   8       10.79       12.82      4.18 o 
  -4   6   8       23.57       20.66      3.95 o 
  -3   6   8        6.78        6.42      2.86 o 
  -2   6   8        0.52       -0.24      2.66 o 
  -1   6   8       90.24       94.56      9.06 o 
   0   6   8        0.26        0.15      3.24 o 
   1   6   8       79.47       94.37      9.65 o 
   2   6   8       20.11       21.38      6.15 o 
   3   6   8        0.93        2.60      3.72 o 
   4   6   8        3.31        3.86      4.22 o 
   5   6   8       13.50       12.68      6.25 o 
   6   6   8       17.40        1.84      4.10 o 
   7   6   8        0.54        0.91      3.73 o 
   8   6   8       14.69        7.03      6.02 o 
 -11   7   8        3.72        3.40      5.30 o 
 -10   7   8       14.91        5.58      4.76 o 
  -9   7   8        5.25        1.58      3.45 o 
  -8   7   8       46.93       36.83      8.85 o 
  -7   7   8        1.59        5.36      4.64 o 
  -6   7   8       92.55       83.64     10.44 o 
  -5   7   8      137.76       94.75     10.20 o 
  -4   7   8      177.84      168.02      9.92 o 
  -3   7   8       53.27       48.56      6.38 o 
  -2   7   8       40.00       37.22      5.61 o 
  -1   7   8       19.99       25.32      6.18 o 
   0   7   8       36.96       44.13      7.49 o 
   1   7   8      200.76      222.30     15.13 o 
   2   7   8       67.10       91.04     10.00 o 
   3   7   8        1.50        3.06      3.93 o 
   4   7   8       10.24       16.67      5.30 o 
   5   7   8        0.15        3.29      5.35 o 
   6   7   8        0.88       -0.49      4.26 o 
   7   7   8        0.36        2.14      4.05 o 
   8   7   8       14.78       12.32     13.70 o 
 -11   8   8        0.93        1.18      5.41 o 
 -10   8   8        2.78        1.56      4.45 o 
  -9   8   8        2.17        0.71      5.35 o 
  -8   8   8        0.94        0.71      4.67 o 
  -7   8   8        5.28        6.11      5.53 o 
  -6   8   8       35.92       31.73      7.80 o 
  -5   8   8       72.54       66.32      9.52 o 
  -4   8   8        2.56        5.83      3.70 o 
  -3   8   8        0.03        0.15      3.05 o 
  -2   8   8       25.30       20.51      4.23 o 
  -1   8   8        6.34        7.96      4.66 o 
   0   8   8        1.70        0.87      6.06 o 
   1   8   8       23.30       29.14      7.53 o 
   2   8   8       27.43       30.36      7.69 o 
   3   8   8       49.24       54.77      7.47 o 
   4   8   8        1.94        2.41      4.16 o 
   5   8   8        1.56        1.30      3.10 o 
   6   8   8        6.10       -0.77      2.53 o 
   7   8   8        2.40       -1.45      5.37 o 
 -10   9   8        0.13        3.40      5.73 o 
  -9   9   8        4.19        1.10      4.23 o 
  -8   9   8        8.00        5.01      5.21 o 
  -7   9   8       44.83       38.60     16.04 o 
  -6   9   8       50.43       53.60     10.13 o 
  -5   9   8       20.68       22.81      6.96 o 
  -4   9   8       30.38       33.47      6.39 o 
  -3   9   8       24.29       21.05      5.41 o 
  -2   9   8        0.51       -0.49      2.56 o 
  -1   9   8      189.96      230.27     11.79 o 
   0   9   8        6.78        6.71      5.20 o 
   1   9   8       55.66       73.40     10.07 o 
   2   9   8        0.10        0.48      3.88 o 
   3   9   8        9.93       11.53      4.91 o 
   4   9   8        0.17       -1.93      3.21 o 
   5   9   8        1.84       -0.37      1.94 o 
   6   9   8        0.00        0.88      2.55 o 
   7   9   8        6.83        1.59      4.52 o 
  -9  10   8        1.78        2.53      4.88 o 
  -8  10   8        0.23        4.39      4.27 o 
  -7  10   8        0.03        0.43      3.96 o 
  -6  10   8        1.80       -1.83      4.34 o 
  -5  10   8       27.84       30.63      6.22 o 
  -4  10   8        0.16       -1.44      3.36 o 
  -3  10   8       32.07       31.11      6.33 o 
  -2  10   8        6.49        2.07      2.89 o 
  -1  10   8       91.93      101.42      8.84 o 
   0  10   8        0.05        1.28      3.68 o 
   1  10   8        1.07        0.99      4.25 o 
   2  10   8       29.69       36.24      8.51 o 
   3  10   8        1.72        2.96      3.59 o 
   4  10   8        1.91        0.13      2.23 o 
   5  10   8        0.25       -2.03      2.48 o 
   6  10   8        0.30        2.62      4.29 o 
  -9  11   8        2.42        0.98      4.78 o 
  -8  11   8       15.22        5.98      7.05 o 
  -7  11   8        8.00        5.41      4.57 o 
  -6  11   8       31.85        8.97     19.49 o 
  -5  11   8       10.74       17.54      5.95 o 
  -4  11   8        7.33       10.64      4.99 o 
  -3  11   8       23.18       28.90      6.42 o 
  -2  11   8       12.30        9.50      3.83 o 
  -1  11   8       12.00       14.13      4.99 o 
   0  11   8      207.50      222.26     12.90 o 
   1  11   8        0.63       -0.61      3.53 o 
   2  11   8       64.80       11.70      8.03 o 
   3  11   8       68.58       32.47     33.14 o 
   4  11   8        0.80        0.31      2.61 o 
   5  11   8        7.18       -1.64      3.21 o 
   6  11   8        2.19        1.44      4.32 o 
  -8  12   8        5.81        0.87      5.07 o 
  -7  12   8        1.08       -0.47      4.14 o 
  -6  12   8        2.84        3.68      4.10 o 
  -5  12   8        0.85       -2.52      3.88 o 
  -4  12   8       27.11       16.89     11.49 o 
  -3  12   8        0.02       -0.61      3.88 o 
  -2  12   8       15.57       13.30      5.38 o 
  -1  12   8       17.77       17.18      5.69 o 
   0  12   8       27.10       23.82      6.58 o 
   1  12   8       85.50       37.56     34.19 o 
   2  12   8        9.45        1.59      5.65 o 
   3  12   8        3.56        0.54      3.03 o 
   4  12   8        0.47        0.94      3.44 o 
   5  12   8        0.45        1.83      4.05 o 
  -7  13   8        7.59        2.64      7.92 o 
  -6  13   8      106.49       59.18     89.43 o 
  -5  13   8       16.44        8.02      6.51 o 
  -4  13   8       12.63        8.55      8.08 o 
  -3  13   8       87.18       31.38     41.02 o 
  -2  13   8       11.37        4.66      4.93 o 
  -1  13   8        5.46        2.47      2.73 o 
   0  13   8        1.26       -1.65      2.11 o 
   1  13   8       26.43        2.20      8.22 o 
   2  13   8       20.68        9.42     16.78 o 
   3  13   8        1.31        0.40      3.42 o 
   4  13   8        2.20        2.86      8.75 o 
  -6  14   8        1.01       -1.96      6.48 o 
  -5  14   8        0.07        0.29      5.10 o 
  -4  14   8       12.57       20.85      6.77 o 
  -3  14   8       11.35       14.97      6.11 o 
  -2  14   8        3.29        3.81      4.46 o 
  -1  14   8        0.01        1.65      3.04 o 
   0  14   8        0.00       -1.10      2.78 o 
   1  14   8        4.99        1.16      3.44 o 
   2  14   8       14.74        8.40      5.69 o 
  -4  15   8        1.37       10.32     11.59 o 
  -3  15   8        2.04       -1.46      5.73 o 
  -2  15   8        2.17        2.66      5.94 o 
  -1  15   8        0.52        1.70      5.68 o 
   0  15   8        1.32        1.63      3.74 o 
 -12   1   9        2.35        2.39      4.50 o 
 -11   1   9       98.61       44.85     34.35 o 
 -10   1   9        0.15        1.88      2.66 o 
  -9   1   9        7.39        9.23      4.27 o 
  -8   1   9       41.72       44.49      6.31 o 
  -7   1   9       16.38       15.35      4.48 o 
  -6   1   9      332.58      351.84     12.24 o 
  -5   1   9     1286.98     1356.07     22.22 o 
  -4   1   9      800.66      881.50     17.35 o 
  -3   1   9        0.01       -0.61      2.32 o 
  -2   1   9       43.50       45.30      3.66 o 
  -1   1   9        4.28        4.68      2.21 o 
   0   1   9        1.02        2.44      2.63 o 
   1   1   9      330.81      368.80     14.23 o 
   2   1   9        8.74        8.26      3.40 o 
   3   1   9       47.90       59.61      7.40 o 
   4   1   9        0.36       -0.45      4.52 o 
   5   1   9        0.33        2.28      5.55 o 
   6   1   9        4.86        9.18      7.09 o 
   7   1   9        1.38        0.36      7.35 o 
   8   1   9        1.32        1.27      3.54 o 
 -12   2   9        0.88        0.13      4.35 o 
 -11   2   9      177.03       91.94     69.68 o 
 -10   2   9        0.06        1.04      2.48 o 
  -9   2   9        4.34        9.04      4.25 o 
  -8   2   9        0.46       -2.68      2.99 o 
  -7   2   9        0.41       -0.77      2.99 o 
  -6   2   9       76.27       70.20      6.68 o 
  -5   2   9       26.25       28.06      4.61 o 
  -4   2   9      358.43      391.10     11.78 o 
  -3   2   9        3.81        4.80      2.77 o 
  -2   2   9        0.23        0.87      2.04 o 
  -1   2   9       37.95       41.84      4.14 o 
   0   2   9        0.63        1.80      2.27 o 
   1   2   9        3.07       -0.10      2.31 o 
   2   2   9        0.30        0.14      2.41 o 
   3   2   9       23.67       22.75      4.49 o 
   4   2   9        1.80        3.97      3.64 o 
   5   2   9        1.44        3.91      4.06 o 
   6   2   9        0.83        0.96      3.85 o 
   7   2   9       11.81        6.54     12.66 o 
   8   2   9        0.23       -1.98      3.78 o 
 -12   3   9        4.76       11.84      6.55 o 
 -11   3   9       20.17       24.85      6.83 o 
 -10   3   9        2.73        3.60      2.93 o 
  -9   3   9       57.29       61.56      8.39 o 
  -8   3   9       26.74       30.45      5.49 o 
  -7   3   9      108.95      114.39      7.99 o 
  -6   3   9       30.45       26.00      4.85 o 
  -5   3   9      104.20       99.48      7.04 o 
  -4   3   9       51.88       48.56      5.14 o 
  -3   3   9       14.44       14.43      3.04 o 
  -2   3   9      179.34      194.69      7.14 o 
  -1   3   9       77.47       87.78      5.77 o 
   0   3   9        5.85        5.20      3.19 o 
   1   3   9      139.98      135.05     10.77 o 
   2   3   9      162.55      194.52     19.37 o 
   3   3   9       39.75       43.64      6.59 o 
   4   3   9        1.76        5.72      4.43 o 
   5   3   9        7.24        9.11      5.56 o 
   6   3   9        0.77       -1.04      3.17 o 
   7   3   9        5.35        1.25      6.12 o 
   8   3   9        1.21       -0.06      3.53 o 
 -11   4   9        0.37        0.56      4.26 o 
 -10   4   9      244.74      331.69     16.39 o 
  -9   4   9        0.26        1.14      3.34 o 
  -8   4   9       37.68       46.41      6.47 o 
  -7   4   9        1.89        1.38      3.28 o 
  -6   4   9      120.81      125.88      7.95 o 
  -5   4   9       21.36       17.54      4.00 o 
  -4   4   9      234.67      255.02     14.16 o 
  -3   4   9        4.76        3.69      2.70 o 
  -2   4   9        1.29        2.76      2.70 o 
  -1   4   9        0.24        1.07      2.90 o 
   0   4   9        8.88        6.00      3.38 o 
   1   4   9        0.45       -0.36      3.42 o 
   2   4   9        0.26       -2.07      4.68 o 
   3   4   9       31.18       36.87      6.51 o 
   4   4   9        0.53       -2.52      3.39 o 
   5   4   9        0.01       -1.98      4.29 o 
   6   4   9        0.63        1.67      2.08 o 
   7   4   9        0.34        1.49      2.87 o 
   8   4   9        0.67        2.07      4.26 o 
 -11   5   9        0.09       -2.72      5.32 o 
 -10   5   9        0.14       -3.95      3.95 o 
  -9   5   9       41.21       42.39      9.23 o 
  -8   5   9       21.69       22.77      6.18 o 
  -7   5   9       37.52       31.33      6.21 o 
  -6   5   9        1.07        0.26      3.84 o 
  -5   5   9      171.50      150.01     10.64 o 
  -4   5   9      102.77      103.05      8.29 o 
  -3   5   9        5.28        4.56      2.93 o 
  -2   5   9       65.48       67.78      6.89 o 
  -1   5   9      149.78      163.22     17.45 o 
   0   5   9       11.34       13.48      5.15 o 
   1   5   9       58.59       73.56      9.16 o 
   2   5   9        9.01        9.74      5.25 o 
   3   5   9        5.26       13.49      5.24 o 
   4   5   9        8.96        9.46      4.79 o 
   5   5   9        0.27        0.34      4.83 o 
   6   5   9        4.19        0.89      2.16 o 
   7   5   9        1.28        0.36      3.05 o 
 -11   6   9       33.01       54.25     11.49 o 
 -10   6   9        1.54        5.45      5.41 o 
  -9   6   9       41.96       51.68      9.74 o 
  -8   6   9        3.06        5.04      5.16 o 
  -7   6   9       18.53       18.85      5.49 o 
  -6   6   9        7.95        7.03      4.24 o 
  -5   6   9       32.67       31.81      6.02 o 
  -4   6   9        0.09       -3.03      3.51 o 
  -3   6   9      122.47      117.51      8.72 o 
  -2   6   9       19.80       16.06      4.52 o 
  -1   6   9       17.03       16.66      5.56 o 
   0   6   9        0.58        1.18      4.06 o 
   1   6   9      169.40      222.71     14.68 o 
   2   6   9      107.12      133.67     12.47 o 
   3   6   9        4.69        4.97      4.26 o 
   4   6   9        5.60        5.94      4.57 o 
   5   6   9        4.11       -1.36      3.42 o 
   6   6   9        4.19        1.52      3.04 o 
   7   6   9        0.38        3.15      3.69 o 
 -10   7   9        2.31        6.67      5.74 o 
  -9   7   9       35.02       35.52      8.75 o 
  -8   7   9        1.94        2.63      4.31 o 
  -7   7   9      165.25      155.87     13.94 o 
  -6   7   9        2.23        4.78      4.28 o 
  -5   7   9      152.38      135.26     14.09 o 
  -4   7   9        0.00       -1.50      4.08 o 
  -3   7   9      163.63      155.54     13.81 o 
  -2   7   9        0.02        1.22      3.15 o 
  -1   7   9       22.35       21.98      6.28 o 
   0   7   9        1.94        1.45      4.04 o 
   1   7   9        5.20        1.98      4.29 o 
   2   7   9       49.70       77.51     10.13 o 
   3   7   9        2.24        0.83      3.84 o 
   4   7   9        1.17        1.45      4.08 o 
   5   7   9        1.67       -1.57      2.52 o 
   6   7   9        0.02        0.82      2.79 o 
   7   7   9        2.75        5.04      3.96 o 
 -10   8   9      192.26      124.26    160.81 o 
  -9   8   9        1.15        0.68      3.85 o 
  -8   8   9       24.77        7.48     22.15 o 
  -7   8   9        4.30       -0.13      4.50 o 
  -6   8   9      140.61      131.56     16.51 o 
  -5   8   9       12.66       10.52      5.73 o 
  -4   8   9       53.55       46.42      9.10 o 
  -3   8   9       29.37       26.42      5.84 o 
  -2   8   9        2.03        0.77      3.39 o 
  -1   8   9        1.96        4.60      4.64 o 
   0   8   9      144.68      168.95     13.52 o 
   1   8   9       40.70       47.18      9.31 o 
   2   8   9       21.04       27.58      7.56 o 
   3   8   9       57.19       79.89     15.53 o 
   4   8   9        1.41        1.15      1.87 o 
   5   8   9        2.99        2.47      2.64 o 
   6   8   9        0.17       -1.20      3.01 o 
  -9   9   9        2.07       -1.52      4.66 o 
  -8   9   9       26.77       11.89     25.64 o 
  -7   9   9        7.48        2.85      2.75 o 
  -6   9   9       77.32       47.22     47.98 o 
  -5   9   9       26.74       29.88      8.09 o 
  -4   9   9      194.28      189.06     14.95 o 
  -3   9   9       34.60       40.49      6.64 o 
  -2   9   9       18.53       14.81      4.93 o 
  -1   9   9       10.23        5.35      5.13 o 
   0   9   9        3.74        3.92      5.13 o 
   1   9   9      366.44      533.15     33.45 o 
   2   9   9      114.58      117.82     15.66 o 
   3   9   9       23.05        2.34      2.91 o 
   4   9   9        6.48        0.22      2.05 o 
   5   9   9        0.76       -2.38      2.58 o 
   6   9   9        0.02        2.06      3.14 o 
  -9  10   9       69.42       48.69     55.53 o 
  -8  10   9        0.04        1.18      4.27 o 
  -7  10   9        9.10        2.93      3.94 o 
  -6  10   9        6.25        2.38      3.62 o 
  -5  10   9        6.92        1.68      4.55 o 
  -4  10   9       26.38       28.95      7.02 o 
  -3  10   9        0.01        1.92      3.78 o 
  -2  10   9        5.85        4.63      4.26 o 
  -1  10   9       33.39       44.09      9.19 o 
   0  10   9        2.68        2.75      4.80 o 
   1  10   9        0.22        0.29      4.53 o 
   2  10   9        1.22       -0.82      3.37 o 
   3  10   9        0.55       -0.28      2.54 o 
   4  10   9        7.53        2.69      2.63 o 
   5  10   9        0.67        0.52      3.56 o 
  -8  11   9        1.01        3.38      5.83 o 
  -7  11   9       30.21       16.82     23.56 o 
  -6  11   9        0.14       -1.97      3.77 o 
  -5  11   9       61.66       23.02     40.98 o 
  -4  11   9        2.36       -0.07      4.06 o 
  -3  11   9        8.77        4.80      5.33 o 
  -2  11   9        7.42        6.14      4.12 o 
  -1  11   9       11.05        6.84      4.27 o 
   0  11   9       16.88        7.73      6.44 o 
   1  11   9       45.69        6.56     19.84 o 
   2  11   9       35.62        2.82      3.35 o 
   3  11   9       24.98        7.25      9.37 o 
   4  11   9        0.16       -1.78      3.30 o 
  -7  12   9        2.30       -1.61      4.68 o 
  -6  12   9        2.27        0.70      4.36 o 
  -5  12   9        0.03       -0.69      4.02 o 
  -4  12   9       29.28       16.68     11.85 o 
  -3  12   9        1.88       -0.59      3.26 o 
  -2  12   9       40.49       21.38     22.84 o 
  -1  12   9        1.11        3.90      3.28 o 
   0  12   9       42.00       14.30     30.42 o 
   1  12   9        5.95       -1.69      2.69 o 
   2  12   9        0.00        0.05      4.15 o 
   3  12   9       20.98       10.44     10.90 o 
   4  12   9        1.73        1.21      4.53 o 
  -6  13   9       50.10       34.01     51.94 o 
  -5  13   9       15.77        0.89     10.69 o 
  -4  13   9       23.03       14.52     14.72 o 
  -3  13   9        0.68        0.48      3.42 o 
  -2  13   9       35.48       29.04     16.97 o 
  -1  13   9       49.46       31.12     27.79 o 
   0  13   9        3.18        3.94      3.99 o 
   1  13   9        0.09       -0.65      3.48 o 
   2  13   9        0.22        2.64      3.90 o 
  -4  14   9        7.52        1.42      5.24 o 
  -3  14   9        0.51       -1.21      4.41 o 
  -2  14   9       10.03       12.01      6.05 o 
  -1  14   9        3.42        3.84      4.73 o 
   0  14   9        2.24        1.08      4.09 o 
 -11   0  10        0.66        1.83      4.78 o 
 -10   0  10        9.98        2.59      3.95 o 
  -9   0  10        0.03        2.52      5.39 o 
  -8   0  10       19.70       17.29      7.77 o 
  -7   0  10        4.28        5.66      5.39 o 
  -6   0  10      397.86      448.06     20.15 o 
  -5   0  10      623.46      669.76     23.55 o 
  -4   0  10      470.47      496.83     26.09 o 
  -3   0  10      754.15      855.30     25.09 o 
  -2   0  10       11.37       12.15      5.30 o 
  -1   0  10       20.35       23.20      4.83 o 
   0   0  10       57.41       69.17      7.90 o 
   2   0  10        8.00        3.59      4.87 o 
   3   0  10        8.71       11.38      8.46 o 
   4   0  10        6.10        8.51      8.83 o 
   5   0  10        3.99       15.21     10.53 o 
   6   0  10        3.85        4.95     11.12 o 
   7   0  10        0.04       -1.28      9.25 o 
 -11   1  10        1.40        2.04      3.37 o 
 -10   1  10        9.91        4.41      2.91 o 
  -9   1  10        0.49       -1.42      3.45 o 
  -8   1  10        1.78        2.38      3.70 o 
  -7   1  10       15.34       11.68      4.40 o 
  -6   1  10       51.88       53.96      6.33 o 
  -5   1  10      311.28      329.32     12.07 o 
  -4   1  10      666.17      727.43     16.76 o 
  -3   1  10       17.23       15.20      3.96 o 
  -2   1  10       56.07       70.90      5.98 o 
  -1   1  10        0.00        1.41      2.33 o 
   0   1  10        0.15        0.14      2.38 o 
   1   1  10       12.22       12.64      3.70 o 
   2   1  10        5.23        3.98      3.03 o 
   3   1  10       11.94       13.28      4.36 o 
   4   1  10        0.15       -2.17      3.41 o 
   5   1  10        2.16       -0.10      3.88 o 
   6   1  10        4.94        3.82     11.78 o 
   7   1  10        0.92        1.33      3.55 o 
 -11   2  10       13.71        3.25      3.61 o 
 -10   2  10        0.79        0.89      3.12 o 
  -9   2  10        0.08        0.01      3.01 o 
  -8   2  10        0.44        0.36      3.49 o 
  -7   2  10      103.67      113.57      8.56 o 
  -6   2  10       13.26       16.36      4.49 o 
  -5   2  10      225.82      227.45     10.25 o 
  -4   2  10      370.24      408.40     12.80 o 
  -3   2  10      400.64      447.36     12.98 o 
  -2   2  10        4.12        5.69      3.17 o 
  -1   2  10        1.66        0.99      2.37 o 
   0   2  10        5.80        3.45      2.79 o 
   1   2  10       58.40       60.36      8.39 o 
   2   2  10       22.26       24.50      5.51 o 
   3   2  10        0.32        0.41      3.54 o 
   4   2  10        1.04        2.74      5.82 o 
   5   2  10        0.00        1.88      4.02 o 
   6   2  10        0.50        3.85      6.41 o 
   7   2  10        0.25        2.59      4.01 o 
 -11   3  10       22.41       12.34      8.98 o 
 -10   3  10        2.76        1.41      3.37 o 
  -9   3  10       22.09       10.77      9.33 o 
  -8   3  10       26.90       29.21      5.74 o 
  -7   3  10       12.42       12.13      4.23 o 
  -6   3  10        5.10        4.66      3.59 o 
  -5   3  10       16.09       17.35      4.31 o 
  -4   3  10       14.57        9.70      4.60 o 
  -3   3  10       54.30       53.06      7.03 o 
  -2   3  10       41.14       46.86      5.33 o 
  -1   3  10       38.86       50.89      5.57 o 
   0   3  10        9.79        7.85      3.77 o 
   1   3  10        0.00        2.57      4.38 o 
   2   3  10        2.32        1.36      3.58 o 
   3   3  10        0.04        2.06      3.81 o 
   4   3  10        0.61       -0.74      4.43 o 
   5   3  10        0.00       -0.07      2.81 o 
   6   3  10        0.05        1.04      3.21 o 
   7   3  10        0.09        0.90      3.71 o 
 -11   4  10       12.80       16.21      7.98 o 
 -10   4  10        6.54        4.27      4.12 o 
  -9   4  10        4.00        3.98      3.20 o 
  -8   4  10       15.19        5.00      6.32 o 
  -7   4  10        0.02       -0.16      3.80 o 
  -6   4  10       13.33       10.36      4.81 o 
  -5   4  10       12.49       13.21      4.89 o 
  -4   4  10       13.28       12.73      4.61 o 
  -3   4  10        0.36        0.39      3.48 o 
  -2   4  10       21.70       23.43      4.43 o 
  -1   4  10        0.80        0.12      3.86 o 
   0   4  10       12.70       14.21      6.14 o 
   1   4  10        5.59        8.39      5.00 o 
   2   4  10       10.58       12.51      4.96 o 
   3   4  10        4.43        4.01      3.87 o 
   4   4  10        0.02       -2.24      3.62 o 
   5   4  10        1.95        1.09      2.54 o 
   6   4  10        0.31       -0.79      2.95 o 
   7   4  10        0.54       -2.39      4.33 o 
 -10   5  10        1.97        2.75      5.04 o 
  -9   5  10        4.44        9.62      5.19 o 
  -8   5  10       22.57       21.78      9.20 o 
  -7   5  10       33.68       30.06      6.94 o 
  -6   5  10       28.81       35.83      6.63 o 
  -5   5  10       15.15        8.89      4.48 o 
  -4   5  10      176.56      197.87     14.86 o 
  -3   5  10        2.86        4.36      5.13 o 
  -2   5  10       67.32       66.21      7.29 o 
  -1   5  10        4.72        3.83      4.43 o 
   0   5  10        0.83        1.93      4.13 o 
   1   5  10       78.15       99.61     10.87 o 
   2   5  10        0.06        0.69      6.70 o 
   3   5  10        6.81        5.91      4.53 o 
   4   5  10        1.36        0.75      4.19 o 
   5   5  10        2.56        1.56      2.41 o 
   6   5  10        1.09        2.60      3.09 o 
 -10   6  10        0.44        1.19      5.48 o 
  -9   6  10       37.23       36.03      9.33 o 
  -8   6  10        4.28        4.79      4.22 o 
  -7   6  10       17.39        7.86      5.31 o 
  -6   6  10       11.98        5.86      5.05 o 
  -5   6  10       21.09       24.02      7.17 o 
  -4   6  10      220.02      204.24     17.87 o 
  -3   6  10       48.02       45.38      9.02 o 
  -2   6  10        2.63        3.37      3.74 o 
  -1   6  10       12.46       17.87      6.08 o 
   0   6  10        5.63        5.55      4.91 o 
   1   6  10        1.07        0.65      4.38 o 
   2   6  10        0.42        1.60      5.69 o 
   3   6  10        0.05        2.15      4.22 o 
   4   6  10        2.69       -0.37      2.27 o 
   5   6  10        0.25        0.91      2.83 o 
   6   6  10        0.16        2.82      3.67 o 
 -10   7  10        0.33        2.14      6.31 o 
  -9   7  10       10.50        9.82      6.66 o 
  -8   7  10        7.09        4.67      5.23 o 
  -7   7  10        1.54        5.75      4.68 o 
  -6   7  10       27.72       20.84      7.47 o 
  -5   7  10       20.63       15.14      6.49 o 
  -4   7  10        3.72       -0.90      3.94 o 
  -3   7  10        0.18       -1.23      4.02 o 
  -2   7  10        7.48        9.52      4.36 o 
  -1   7  10       10.28        8.16      5.22 o 
   0   7  10        0.39        0.32      4.20 o 
   1   7  10        5.15        5.79      5.18 o 
   2   7  10        5.72        6.12      7.55 o 
   3   7  10       56.41        0.99      4.03 o 
   4   7  10       11.24       -1.89      1.89 o 
   5   7  10        2.67        2.09      3.14 o 
   6   7  10        0.05        1.78      3.60 o 
  -9   8  10        7.99       11.50      7.28 o 
  -8   8  10       18.48       10.81      5.79 o 
  -7   8  10        3.13        2.33      4.44 o 
  -6   8  10       21.02       26.63      7.60 o 
  -5   8  10        6.25        3.05      5.08 o 
  -4   8  10        5.94        0.88      4.77 o 
  -3   8  10       80.91       87.98     11.02 o 
  -2   8  10       34.86       34.62      6.67 o 
  -1   8  10        0.72        1.58      4.92 o 
   0   8  10       28.58       30.73      7.88 o 
   1   8  10       17.86       14.91      6.33 o 
   2   8  10        2.16        4.10      7.55 o 
   3   8  10        1.04        1.45      1.92 o 
   4   8  10        0.02        0.48      2.29 o 
   5   8  10        3.72       -0.72      3.21 o 
  -9   9  10       14.66        6.80     12.63 o 
  -8   9  10        7.09        8.28      7.58 o 
  -7   9  10        3.89        4.14      6.41 o 
  -6   9  10        0.26        1.23      4.01 o 
  -5   9  10       12.83       17.16      6.37 o 
  -4   9  10       32.36       27.49      7.48 o 
  -3   9  10        2.77        1.46      4.48 o 
  -2   9  10        6.22        6.48      4.40 o 
  -1   9  10       25.00       27.03      7.81 o 
   0   9  10        1.55        0.51      4.75 o 
   1   9  10       44.95       44.80      9.57 o 
   2   9  10        0.96        6.28      7.61 o 
   3   9  10        5.20       -1.90      2.10 o 
   4   9  10        2.93       -2.48      2.66 o 
   5   9  10        0.27       -1.98      3.78 o 
  -8  10  10        6.36        2.14      5.11 o 
  -7  10  10        0.63        1.25      4.63 o 
  -6  10  10        0.15       -0.80      3.60 o 
  -5  10  10        3.79        2.22      3.83 o 
  -4  10  10        0.40        4.31      3.41 o 
  -3  10  10        3.63        3.28      3.13 o 
  -2  10  10        0.16        0.77      2.86 o 
  -1  10  10        3.68       -0.57      2.96 o 
   0  10  10        3.08        0.38      2.96 o 
   1  10  10        2.73        1.43      3.89 o 
   2  10  10       11.18        9.10      9.57 o 
   3  10  10        5.30       -0.22      2.57 o 
   4  10  10        0.53       -1.55      2.69 o 
  -7  11  10        4.54        4.51      5.48 o 
  -6  11  10        0.75        1.84      4.74 o 
  -5  11  10        7.74        5.37      8.27 o 
  -4  11  10        6.30        4.33      4.17 o 
  -3  11  10        0.04        0.39      4.06 o 
  -2  11  10       11.75        7.25      4.77 o 
  -1  11  10        1.47       -2.65      2.65 o 
   0  11  10       26.34        6.23     12.15 o 
   1  11  10       20.37        3.98     10.58 o 
   2  11  10       16.82       28.63      7.36 o 
   3  11  10        4.08        1.62      3.95 o 
  -6  12  10       24.80        3.92     16.49 o 
  -5  12  10       11.80        9.07      5.95 o 
  -4  12  10       44.42       15.48     26.17 o 
  -3  12  10        9.96        4.76      5.03 o 
  -2  12  10        2.13       -0.28      3.62 o 
  -1  12  10        4.98        7.26      6.16 o 
   0  12  10        2.97        2.55      5.11 o 
   1  12  10        0.08       -1.69      4.97 o 
   2  12  10       21.75       18.91      7.03 o 
  -4  13  10       22.01        6.41     21.12 o 
  -3  13  10        1.58       -2.20      4.85 o 
  -2  13  10        0.67        0.87      4.63 o 
  -1  13  10       16.89       15.41     11.80 o 
   0  13  10        0.65        2.15      5.59 o 
 -10   1  11        5.39        2.39      3.42 o 
  -9   1  11        0.02        0.87      3.24 o 
  -8   1  11        3.35        3.58      4.02 o 
  -7   1  11        1.68        2.13      3.74 o 
  -6   1  11        6.06        3.04      3.61 o 
  -5   1  11        0.45        0.67      3.55 o 
  -4   1  11       96.81      104.46      7.95 o 
  -3   1  11      321.55      375.45     12.88 o 
  -2   1  11       35.45       38.13      5.63 o 
  -1   1  11        0.64        0.12      3.21 o 
   0   1  11        6.88        5.51      3.51 o 
   1   1  11        1.37       -0.69      4.79 o 
   2   1  11        0.31       -1.07      3.66 o 
   3   1  11       36.51       46.08      7.91 o 
   4   1  11        2.30        1.80      5.08 o 
   5   1  11        0.27       -2.81      2.81 o 
   6   1  11        0.06        1.24      3.83 o 
 -10   2  11        0.03       -0.75      3.78 o 
  -9   2  11      329.64      305.72    107.50 o 
  -8   2  11        0.79        1.09      3.03 o 
  -7   2  11       41.56       53.92      7.30 o 
  -6   2  11       15.53       14.40      4.85 o 
  -5   2  11       16.56       21.28      4.93 o 
  -4   2  11      167.98      184.83     11.68 o 
  -3   2  11       95.14      119.00      9.79 o 
  -2   2  11      206.10      250.98     16.72 o 
  -1   2  11        3.24        2.13      3.25 o 
   0   2  11        1.27       -1.76      3.55 o 
   1   2  11       18.40       24.18      6.93 o 
   2   2  11        0.65        1.02      4.08 o 
   3   2  11       28.14       37.43      7.35 o 
   4   2  11        4.99       12.09      6.23 o 
   5   2  11        8.13        6.42      5.56 o 
   6   2  11        0.01        3.15      4.27 o 
 -10   3  11        8.66        3.72      5.07 o 
  -9   3  11       28.65       17.15     13.82 o 
  -8   3  11       56.49       32.32     28.55 o 
  -7   3  11       10.24        8.42      6.57 o 
  -6   3  11        0.69        2.63      4.55 o 
  -5   3  11       13.72       14.90      5.57 o 
  -4   3  11       95.41      104.92      9.43 o 
  -3   3  11      259.08      312.16     14.18 o 
  -2   3  11       31.13       44.15      7.20 o 
  -1   3  11        8.62       12.65      4.85 o 
   0   3  11        9.89       10.87      5.51 o 
   1   3  11        3.75        5.90      5.46 o 
   2   3  11        7.03        9.76      4.41 o 
   3   3  11        1.76        1.74      4.32 o 
   4   3  11       14.72       19.85      7.18 o 
   5   3  11        2.08        2.11      4.33 o 
   6   3  11        0.83       -1.62      3.31 o 
 -10   4  11      128.63      114.37     78.72 o 
  -9   4  11        2.34       -1.07      3.82 o 
  -8   4  11      102.18       64.01     43.96 o 
  -7   4  11        1.42        0.36      3.92 o 
  -6   4  11       67.82       80.62     10.82 o 
  -5   4  11        7.49        8.69      5.04 o 
  -4   4  11       32.59       31.03      6.45 o 
  -3   4  11        0.32        1.10      4.99 o 
  -2   4  11       38.07       44.82      9.01 o 
  -1   4  11        1.45        1.45      3.69 o 
   0   4  11       44.81       54.07      9.16 o 
   1   4  11        0.80        0.57      4.70 o 
   2   4  11        0.31        0.23      4.03 o 
   3   4  11       31.89       43.25      8.10 o 
   4   4  11        4.22        3.45      3.77 o 
   5   4  11        6.82        0.11      3.54 o 
   6   4  11        0.39        1.08      4.77 o 
 -10   5  11       16.02       21.04      9.00 o 
  -9   5  11        0.01        1.92      3.97 o 
  -8   5  11       31.70       16.31     15.46 o 
  -7   5  11        0.78       -0.94      2.70 o 
  -6   5  11        0.00        0.02      4.59 o 
  -5   5  11       26.66       24.72      7.77 o 
  -4   5  11        0.03       -0.20      4.42 o 
  -3   5  11       87.41      104.52     11.84 o 
  -2   5  11      110.76      134.84     12.99 o 
  -1   5  11       24.21       28.58      6.10 o 
   0   5  11        0.68       -1.93      4.56 o 
   1   5  11       13.62       16.99      6.77 o 
   2   5  11        0.01        1.46      4.41 o 
   3   5  11       38.40       71.51      9.16 o 
   4   5  11        4.67        4.95      3.75 o 
   5   5  11        0.00       -1.22      3.85 o 
  -9   6  11       18.41       29.89      9.31 o 
  -8   6  11        8.42       10.33      6.07 o 
  -7   6  11       97.55       42.30     56.09 o 
  -6   6  11        0.10       -1.60      2.89 o 
  -5   6  11       51.16       23.08     20.82 o 
  -4   6  11       26.58       27.09      8.26 o 
  -3   6  11        0.02       -0.80      4.72 o 
  -2   6  11       13.71       13.96      6.34 o 
  -1   6  11       58.53       70.69      8.32 o 
   0   6  11        5.61       12.73      6.42 o 
   1   6  11        9.17       16.12      6.74 o 
   2   6  11        5.93        3.70      3.50 o 
   3   6  11       12.49        1.67      3.50 o 
   4   6  11       29.47       -0.04      2.66 o 
   5   6  11        0.31        0.03      3.67 o 
  -9   7  11       15.58       27.80      9.68 o 
  -8   7  11       10.64       13.16      6.41 o 
  -7   7  11        2.21        2.82      5.00 o 
  -6   7  11       14.36        9.44      5.82 o 
  -5   7  11       34.11       12.17     16.62 o 
  -4   7  11       34.98       10.98     20.58 o 
  -3   7  11       18.12        7.70      6.36 o 
  -2   7  11        0.03        1.49      5.05 o 
  -1   7  11        0.48       -1.84      3.72 o 
   0   7  11        3.13        5.41      5.34 o 
   1   7  11        2.01        0.35      4.89 o 
   2   7  11       22.17        2.94     11.11 o 
   3   7  11        0.21        0.98      2.69 o 
   4   7  11        0.13        2.77      3.13 o 
  -8   8  11       53.34       80.53     17.79 o 
  -7   8  11        2.21        2.82      5.46 o 
  -6   8  11        1.28        3.93      4.94 o 
  -5   8  11       29.62       18.92      6.78 o 
  -4   8  11       73.41       82.26     13.22 o 
  -3   8  11       24.66       29.72      8.32 o 
  -2   8  11        2.19        2.18      3.02 o 
  -1   8  11        4.85        0.63      2.53 o 
   0   8  11        5.03       10.32      6.09 o 
   1   8  11        0.54       -1.17      4.47 o 
   2   8  11        8.70        0.97      2.98 o 
   3   8  11       45.73       13.56     21.22 o 
   4   8  11        3.93        1.14      2.77 o 
  -8   9  11       55.53      100.69     14.25 o 
  -7   9  11       16.71       20.78      8.33 o 
  -6   9  11       17.76       31.76      9.36 o 
  -5   9  11        1.50       -2.19      4.27 o 
  -4   9  11        0.15        2.32      4.69 o 
  -3   9  11        4.41        2.09      5.04 o 
  -2   9  11       41.63       48.72      9.33 o 
  -1   9  11        6.82       10.89      4.87 o 
   0   9  11        4.11        3.69      5.51 o 
   1   9  11        0.32       -1.86      4.32 o 
   2   9  11       13.55        1.64      7.48 o 
   3   9  11       16.96        7.41      7.97 o 
  -7  10  11       19.23        2.13      7.45 o 
  -6  10  11        4.52        7.23      7.13 o 
  -5  10  11       20.51       43.05     10.28 o 
  -4  10  11       16.40       11.87      6.43 o 
  -3  10  11       45.21       65.15     10.99 o 
  -2  10  11       57.21       91.90     21.20 o 
  -1  10  11       12.46       16.80      5.78 o 
   0  10  11        0.00       -2.32      4.41 o 
   1  10  11        9.56       16.49      8.78 o 
   2  10  11        6.56        1.02      4.68 o 
  -5  11  11        0.18        3.83      5.02 o 
  -4  11  11        0.95        3.31      5.43 o 
  -3  11  11        2.82        0.34      4.68 o 
  -2  11  11        0.12       -3.78      4.32 o 
  -1  11  11        1.81        0.70      3.76 o 
   0  11  11       17.67       13.40     10.77 o 
   1  11  11        0.06       -0.73      6.02 o 
  -3  12  11        0.03        1.43      5.51 o 
  -2  12  11       11.30        7.38      9.68 o 
  -1  12  11        0.03        0.65      4.83 o 
 -10   0  12       44.25       33.88     47.92 o 
  -9   0  12        3.31        3.00      6.21 o 
  -8   0  12        0.04       -1.91      6.07 o 
  -7   0  12        0.06        2.33      5.62 o 
  -6   0  12       17.16       20.57      7.89 o 
  -5   0  12        3.38        4.82      5.86 o 
  -4   0  12        2.55        5.26      5.90 o 
  -3   0  12      592.90      761.33     26.70 o 
  -2   0  12      470.58      618.82     24.12 o 
  -1   0  12       21.45       22.79      7.62 o 
   0   0  12       13.94       22.10      7.56 o 
   1   0  12        0.27       -2.55      5.96 o 
   2   0  12        0.00       -2.02      6.22 o 
   3   0  12        4.75        8.46      7.77 o 
   4   0  12        6.19        1.54      7.61 o 
   5   0  12        0.28       -0.90      8.30 o 
  -9   1  12       11.65        6.04      4.81 o 
  -8   1  12        0.54       -1.20      3.51 o 
  -7   1  12        0.00       -2.99      3.65 o 
  -6   1  12        2.56        4.05      4.97 o 
  -5   1  12       12.51       14.21      5.73 o 
  -4   1  12       49.46       65.16      8.65 o 
  -3   1  12        2.91        4.88      4.86 o 
  -2   1  12       17.97       21.19      6.07 o 
  -1   1  12      143.81      207.71     12.59 o 
   0   1  12        0.41       -2.34      4.15 o 
   1   1  12        1.37        0.23      3.63 o 
   2   1  12        2.74        4.18      4.87 o 
   3   1  12        2.33        4.57      5.71 o 
   4   1  12        0.51        1.38      8.72 o 
   5   1  12        2.29        5.90     10.11 o 
  -9   2  12       34.00       18.83     11.77 o 
  -8   2  12        6.09        4.54      3.90 o 
  -7   2  12        5.50        3.73      3.20 o 
  -6   2  12        5.64        1.37      4.55 o 
  -5   2  12       79.67       97.08      9.82 o 
  -4   2  12        6.10        5.12      4.95 o 
  -3   2  12        0.00        1.06      4.53 o 
  -2   2  12      149.02      199.56     12.37 o 
  -1   2  12        4.66        4.02      6.30 o 
   0   2  12        0.29       -0.86      5.06 o 
   1   2  12        2.48        2.59      4.30 o 
   2   2  12        0.84        0.03      4.51 o 
   3   2  12        4.40        5.87      4.81 o 
   4   2  12        0.56       -3.86      5.53 o 
   5   2  12        0.33        3.17      7.18 o 
  -9   3  12       11.05        5.44      5.50 o 
  -8   3  12        7.57        2.80      4.01 o 
  -7   3  12       14.56        6.73      4.56 o 
  -6   3  12        0.06        2.17      3.97 o 
  -5   3  12        3.60        4.75      4.85 o 
  -4   3  12       26.70       29.30      6.90 o 
  -3   3  12       72.90       82.00     11.27 o 
  -2   3  12       27.40       34.48      8.63 o 
  -1   3  12       45.70       49.40      9.77 o 
   0   3  12        1.00       -3.50      4.76 o 
   1   3  12        3.89        2.55      7.02 o 
   2   3  12        1.19        3.21      4.82 o 
   3   3  12        0.10       -0.65      3.90 o 
   4   3  12        0.66        4.16      6.13 o 
  -9   4  12        0.02       -2.29      4.27 o 
  -8   4  12        1.30       -1.63      3.70 o 
  -7   4  12        0.26        0.44      3.82 o 
  -6   4  12       15.79        6.15     15.48 o 
  -5   4  12       10.14        2.93      5.14 o 
  -4   4  12       14.81       14.05      6.63 o 
  -3   4  12       11.04       16.97      7.05 o 
  -2   4  12       38.74       49.01     10.16 o 
  -1   4  12        5.16        6.06      5.95 o 
   0   4  12       16.14       25.27      8.00 o 
   1   4  12        0.54       -0.59      5.43 o 
   2   4  12        0.90        2.09      4.64 o 
   3   4  12        7.57       14.97      6.42 o 
   4   4  12        2.66        0.83      7.02 o 
  -9   5  12        2.18        0.37      5.16 o 
  -8   5  12        1.16       -1.80      4.06 o 
  -7   5  12        1.65        2.29      4.30 o 
  -6   5  12        1.60       -3.09      3.27 o 
  -5   5  12       11.12        1.17      3.27 o 
  -4   5  12        6.11       -0.22      3.78 o 
  -3   5  12        6.99        1.34      4.88 o 
  -2   5  12        1.84        3.73      5.55 o 
  -1   5  12        0.02        1.48      4.80 o 
   0   5  12        0.57        1.79      4.99 o 
   1   5  12        4.90       10.56      6.73 o 
   2   5  12        0.48        1.71      4.67 o 
   3   5  12        4.28        7.60      6.37 o 
   4   5  12        1.23        1.74      8.07 o 
  -8   6  12        0.46        2.43      5.85 o 
  -7   6  12        6.74       -0.21      4.17 o 
  -6   6  12        1.36       -0.07      3.76 o 
  -5   6  12        1.42        2.04      3.66 o 
  -4   6  12        6.86        3.80      4.63 o 
  -3   6  12        1.83       -0.69      2.49 o 
  -2   6  12       75.88       26.74     51.91 o 
  -1   6  12       12.38        4.32     12.50 o 
   0   6  12        1.55       -0.47      4.80 o 
   1   6  12        1.32        0.02      5.31 o 
   2   6  12        0.37        0.98      5.03 o 
   3   6  12        0.28       -2.86      5.60 o 
  -8   7  12       17.35       28.81      9.82 o 
  -7   7  12       45.77       51.52     29.41 o 
  -6   7  12        0.14        1.62      4.22 o 
  -5   7  12        0.41        0.08      4.18 o 
  -4   7  12        0.15        2.54      3.70 o 
  -3   7  12        8.67        2.03      5.64 o 
  -2   7  12       21.99        7.15     12.84 o 
  -1   7  12       26.43       10.25     17.90 o 
   0   7  12        3.23        2.02      5.71 o 
   1   7  12        0.61        0.67      4.89 o 
   2   7  12        7.13        0.52      3.28 o 
   3   7  12        4.27        0.11      3.37 o 
  -7   8  12        0.10        1.46      6.72 o 
  -6   8  12        4.09       -3.25      5.47 o 
  -5   8  12        1.07        6.90      6.06 o 
  -4   8  12       11.85        6.18     11.49 o 
  -3   8  12       21.85        5.15     10.19 o 
  -2   8  12        1.66        0.73      3.97 o 
  -1   8  12        8.37        0.39      6.97 o 
   0   8  12        7.38        6.09      6.17 o 
   1   8  12        0.96        2.65      6.07 o 
   2   8  12        3.80       -3.24      3.24 o 
  -6   9  12       13.69       14.96      8.05 o 
  -5   9  12        0.34        3.39      5.89 o 
  -4   9  12        3.37       -2.29      5.21 o 
  -3   9  12        0.72       -2.14      5.10 o 
  -2   9  12        1.09       -4.90      5.08 o 
  -1   9  12        0.55        2.92      4.83 o 
   0   9  12        0.00        0.83      6.26 o 
   1   9  12        2.13        3.92      6.78 o 
  -4  10  12        0.48        2.33      6.32 o 
  -3  10  12        0.17       -0.93      5.45 o 
  -2  10  12        2.18        8.84      7.09 o 
  -1  10  12        0.02       -0.27      6.32 o 
   0  10  12        1.30       -3.91      6.64 o 
  -8   1  13        2.56        1.17      6.13 o 
  -7   1  13       54.36       83.87     10.74 o 
  -6   1  13        6.20        9.74      5.90 o 
  -5   1  13        1.35        2.07      4.97 o 
  -4   1  13        5.94        8.62      5.65 o 
  -3   1  13        0.02        2.38      4.88 o 
  -2   1  13        7.80        9.09      5.72 o 
  -1   1  13       37.50       38.48      9.67 o 
   0   1  13        1.33       -1.12      8.35 o 
   1   1  13        3.21        5.05      9.47 o 
   2   1  13        0.46       -0.16      3.78 o 
   3   1  13        0.75        3.35      6.00 o 
  -8   2  13       13.96        8.74      5.23 o 
  -7   2  13       50.03       33.27     23.83 o 
  -6   2  13        9.55       14.01      6.50 o 
  -5   2  13       18.14       23.01      6.89 o 
  -4   2  13       15.99       18.32      6.47 o 
  -3   2  13        1.06        1.22      5.95 o 
  -2   2  13       20.98       21.48      8.08 o 
  -1   2  13        6.32       11.37      6.81 o 
   0   2  13       17.30       21.90      8.32 o 
   1   2  13        1.33        6.94      7.49 o 
   2   2  13        0.00        0.65      4.66 o 
   3   2  13        1.87       -0.59      8.14 o 
  -8   3  13       47.84       33.93     27.83 o 
  -7   3  13       83.51       62.86     45.74 o 
  -6   3  13       39.93       19.63     32.84 o 
  -5   3  13        3.63        3.63      4.17 o 
  -4   3  13        3.50        1.04      3.77 o 
  -3   3  13        1.09        1.54      5.57 o 
  -2   3  13      131.18      175.32     15.69 o 
  -1   3  13       95.62      155.22     15.12 o 
   0   3  13       20.20       31.71      8.79 o 
   1   3  13        0.34        4.27      5.88 o 
   2   3  13        0.72        3.10      5.67 o 
   3   3  13        0.05        1.11      6.27 o 
  -8   4  13       57.06       38.21     50.74 o 
  -7   4  13       23.84       11.69     12.18 o 
  -6   4  13        0.22        0.61      4.28 o 
  -5   4  13        3.21       -1.48      3.78 o 
  -4   4  13        7.23        5.91      6.01 o 
  -3   4  13        0.28        0.52      4.07 o 
  -2   4  13        2.29       -0.33      4.49 o 
  -1   4  13       12.85       21.36      8.15 o 
   0   4  13        0.56       -2.35      5.61 o 
   1   4  13        0.21        7.87      8.59 o 
   2   4  13        7.20       17.70      7.16 o 
  -7   5  13        0.63       -2.29      4.59 o 
  -6   5  13       11.65        6.16     11.81 o 
  -5   5  13        9.52       10.26      5.70 o 
  -4   5  13        6.99       -0.21      6.22 o 
  -3   5  13        0.01        0.98      4.15 o 
  -2   5  13       11.81        2.75      9.97 o 
  -1   5  13       19.16        9.68     15.96 o 
   0   5  13       21.96        7.10     19.04 o 
   2   5  13        2.27        3.11      6.32 o 
  -6   6  13       20.55       12.94     16.99 o 
  -5   6  13        2.76       -0.50      4.13 o 
  -4   6  13        0.23       -0.37      4.37 o 
  -3   6  13       34.31       12.96     18.27 o 
  -2   6  13       11.55        2.91      5.66 o 
  -1   6  13        8.14        4.14      6.97 o 
   0   6  13       12.01        2.35      4.49 o 
   1   6  13        0.01        2.77      9.25 o 
  -6   7  13        3.22        0.31      5.21 o 
  -5   7  13       26.28        9.59     18.03 o 
  -4   7  13        0.77        0.04      5.27 o 
  -3   7  13        4.85        2.79      4.69 o 
  -2   7  13       12.09        6.36      5.47 o 
  -1   7  13        2.84       -2.57      4.41 o 
   0   7  13        5.69        4.32      5.03 o 
  -4   8  13       10.15        2.33      6.60 o 
  -3   8  13        8.25        1.94      5.20 o 
  -2   8  13        0.59        1.88      4.84 o 
  -1   8  13       11.90        6.75     10.66 o 
  -6   0  14        3.40        7.66     12.77 o 
  -5   0  14        0.37       -3.03     10.80 o 
  -4   0  14        1.23        5.05     10.58 o 
  -3   0  14        4.62        1.06      8.56 o 
  -2   0  14       12.38       19.09     11.33 o 
  -6   1  14        0.14       -1.05      8.44 o 
  -5   1  14        0.90        0.87      8.05 o 
  -4   1  14        1.60        2.43      6.40 o 
  -3   1  14       16.94       19.73     12.77 o 
  -2   1  14        2.75        5.58     10.16 o 
  -1   1  14       42.70       58.93     17.82 o 
   0   1  14       69.67      124.09     22.34 o 
  -6   2  14        4.06        6.75      7.77 o 
  -5   2  14        3.51       13.75      8.20 o 
  -4   2  14        3.13        1.93      6.74 o 
  -3   2  14        3.66        1.90      6.87 o 
  -2   2  14        2.05        6.54     11.38 o 
  -1   2  14        4.91        6.91     12.39 o 
   0   2  14        0.01        1.97     12.29 o 
  -6   3  14        1.73        4.22      7.42 o 
  -5   3  14        0.27        2.26      7.45 o 
  -4   3  14        2.35        2.08      7.25 o 
  -3   3  14        3.74       10.20      7.34 o 
  -2   3  14       10.61       12.99      8.31 o 
  -1   3  14        3.60        1.35      7.34 o 
   0   3  14       23.18       47.34     11.44 o 
  -5   4  14        3.33        4.77      5.37 o 
  -4   4  14        0.47       -0.18      4.85 o 
  -3   4  14        9.05       12.93      8.39 o 
  -2   4  14        0.02        4.67      7.22 o 
  -1   4  14       15.81       21.66      9.78 o 
  -4   5  14        1.63        1.48      4.46 o 
  -3   5  14        0.07        0.58      5.33 o 
  -2   5  14        0.99        1.03      5.06 o 
                                                 
